# Supplementary material for: A transcriptome-wide antitermination mechanism sustaining identity of embryonic stem cells
Source: Nat Commun. 2020 Jan 17;11:361. doi: 10.1038/s41467-019-14204-z (PMC6969169; doi:10.1038/s41467-019-14204-z)
Supplement: Supplementary file 5 — Supplementary Data 1 [file 41467_2019_14204_MOESM5_ESM.xlsx]

## Sheet: Supplementary Data 1
Supplementary Data 1. List of genes monotonically downregulated during both spontaneous and neuronal differentiation of mouse ESCsa)
	Spontaneous differentiation (Guo et al., 2016)							Induced neuronal differentiation (Hubbard et al., 2013)
GeneID	Expression in naïve ESCs, rpkm	Expression in primed ESCs, rpkm	Expression in differentiated ESCs, rpkm	Kendall TAU	Kendall P-value	Kendall FDR	Magnitude of regulationb	Expression in ESCs, rpkm	Expression in NSC, rpkm	Expression in RGC, rpkm	Expression in DIV1 neurons, rpkm	Expression in DIV7 neurons, rpkm	Expression in DIV16 neurons, rpkm	Expression in DIV21 neurons, rpkm	Expression in DIV28 neurons, rpkm	Kendall TAU	Kendall P-value	Kendall FDR	Magnitude of regulationb
2410141K09Rik	22.6425	3.49316	5.87083	-0.517555	9.3519e-06	0.000374641	0.845726	12.2071	21.8368	0.501305	0.562974	0.326162	0	0.0130695	0.00617816	-0.767581	1.83149e-08	7.01514e-08	1
2700049A03Rik	22.0858	8.53001	2.57211	-0.444943	0.000137319	0.00226747	0.88354	11.7866	12.2727	6.66685	4.31993	2.88735	2.00747	2.51604	2.53349	-0.722699	4.36599e-08	1.47403e-07	0.836427
2810474O19Rik	116.341	50.5645	27.1323	-0.594329	3.4831e-07	3.50923e-05	0.766787	21.8576	33.7432	18.8834	9.41346	4.29739	2.57383	2.09115	2.3246	-0.799726	1.37012e-09	7.62257e-09	0.938027
Actl6a	181.893	109.964	34.5516	-0.47947	3.94739e-05	0.00100472	0.810044	142.427	125.325	62.0482	50.4908	16.6045	4.65936	4.00947	4.32715	-0.872222	3.89009e-11	4.82932e-10	0.971849
Ash2l	225.226	172.445	32.3347	-0.458101	8.58913e-05	0.00160375	0.856434	124.408	125.83	46.0836	46.4081	35.9547	31.3733	29.1505	24.2885	-0.872222	3.89009e-11	4.82932e-10	0.806974
Aspm	12.4238	0.990935	4.8232	-0.404678	0.00052174	0.00595079	0.920239	9.64998	17.2545	13.1606	4.24676	1.34828	0.0795514	0.0481915	0.0399338	-0.808788	8.92101e-10	5.29249e-09	0.997686
AU018091	81.6017	36.173	0.353532	-0.474128	4.80866e-05	0.00114555	0.995668	36.6961	15.806	0.431733	0.412304	0.953854	0.00310812	0.0435117	0.0123647	-0.631012	2.33965e-06	5.45025e-06	0.999915
Bub1b	71.4858	27.8528	15.3572	-0.43139	0.000217015	0.00315161	0.785172	102.183	108.539	49.1415	12.4542	5.82699	0.21297	0.193035	0.0948267	-0.849567	1.22209e-10	1.11154e-09	0.999126
Ccnd1	34.4122	14.5561	0.343696	-0.485459	3.22723e-05	0.000888589	0.990012	68.0036	45.893	52.7794	29.661	7.27059	2.58525	2.21668	3.38756	-0.736292	2.42804e-08	8.8225e-08	0.967403
Cdc5l	133.38	73.7742	32.0112	-0.508853	1.28622e-05	0.000467681	0.76	84.8567	67.2184	31.555	27.7324	23.3298	19.1274	21.8453	23.0304	-0.704574	9.39483e-08	2.89166e-07	0.774592
Dctpp1	489.678	332.165	108.226	-0.484813	3.2339e-05	0.000888589	0.778985	311.718	160.519	71.92	26.2905	36.6217	19.6213	19.6928	11.2064	-0.81785	5.78189e-10	3.70664e-09	0.964049
Dppa2	34.6676	12.6641	3.57783	-0.431202	0.000226089	0.00327355	0.896796	42.5654	24.7675	1.43557	0.589925	2.40722	0.0289642	0.0677219	0.0222599	-0.711445	8.24948e-08	2.59736e-07	0.999477
Dppa4	214.841	74.2355	39.8414	-0.559605	1.6063e-06	0.000104974	0.814554	96.4014	79.9323	2.20053	1.29507	2.67811	0	0.11679	0.00715968	-0.71939	1.13098e-07	3.42105e-07	1
Dppa5a	3667.25	2093.33	620.699	-0.492826	2.38902e-05	0.000735878	0.830745	2111.07	1583.97	30.9957	17.0776	48.3772	0.10987	2.16218	0.647406	-0.680386	2.60578e-07	7.35679e-07	0.999948
Dpy30	545.123	354.406	94.4264	-0.532893	4.91143e-06	0.000242364	0.82678	163.95	114.97	37.5387	20.24	38.9838	36.7467	38.1594	31.2813	-0.437244	0.000924052	0.00144758	0.876548
Ect2	49.2134	12.1109	11.7252	-0.47947	3.94739e-05	0.00100472	0.761747	74.0137	64.4552	28.1769	8.19997	4.40017	0.677128	0.63126	0.423738	-0.922064	2.83204e-12	1.2372e-10	0.994275
EU599041	48.5544	15.2047	0.120726	-0.46602	6.72788e-05	0.00142079	0.997514	17.7522	18.7665	0.378998	0.188146	0.433348	0.00777119	0.0166473	0	-0.733542	6.3498e-08	2.06047e-07	1
Fam136a	212.824	91.8589	47.4446	-0.482141	3.57378e-05	0.000954851	0.777071	83.5769	57.1165	39.0133	22.255	34.0018	28.1288	26.4809	20.7649	-0.677388	2.86548e-07	7.97288e-07	0.751547
Fam25c	178.218	87.4418	0.499272	-0.493483	2.38392e-05	0.000735878	0.997199	39.8263	17.134	2.28249	1.83071	0.791843	0	0.0648466	0	-0.812873	2.534e-09	1.30093e-08	1
Fgf4	46.6624	20.902	2.53067	-0.466115	6.44115e-05	0.00137829	0.945766	52.2839	42.2341	0.18729	0.590303	1.07485	0	0.0314174	0.0139508	-0.619296	4.4149e-06	9.81061e-06	1
Fn1	19.233	6.5544	0.698036	-0.503511	1.58425e-05	0.000547244	0.963706	148.273	288.711	63.1759	66.3684	10.4397	14.9381	11.4489	23.4501	-0.46443	0.000433741	0.000710963	0.96384
Frrs1	46.5994	23.0467	0.603682	-0.466321	6.43801e-05	0.00137829	0.987045	20.2175	27.8901	3.91486	1.3558	0.785387	0.361411	0.342501	0.298713	-0.808788	8.92101e-10	5.29249e-09	0.98929
G2e3	21.092	4.88869	4.34514	-0.407349	0.000478989	0.00556825	0.793991	25.7303	20.9626	9.23434	6.77334	4.02073	1.53729	1.32869	1.35692	-0.885815	1.93044e-11	3.09219e-10	0.948361
Gdf3	95.0572	39.7054	0.212712	-0.52488	6.80059e-06	0.000307361	0.997762	26.2281	28.1838	0.471879	0.555783	1.79109	0	0.0351165	0.00498587	-0.610892	6.65863e-06	1.42846e-05	1
Gm13152	28.1107	7.16107	1.87017	-0.575631	8.01775e-07	6.46231e-05	0.933471	12.7107	13.3699	0.518655	0.415788	0.635891	0.0929831	0.0946505	0.0340346	-0.720495	5.21732e-08	1.73898e-07	0.997454
Gm13154	109.03	61.9331	13.0934	-0.495497	2.15748e-05	0.000681933	0.87991	22.8311	27.3384	0.873655	0.639952	0.770425	0.0863346	0.0490199	0.0349748	-0.763478	7.28042e-09	3.11097e-08	0.998721
Gm13242	9.94273	3.6293	0.633802	-0.585203	5.58495e-07	4.94673e-05	0.936255	5.27376	8.25438	0.119611	0.0969181	0.120337	0.0116587	0.0150784	0.0136459	-0.686362	2.30915e-07	6.62307e-07	0.998588
Gm13247	23.9734	5.14323	4.4376	-0.532893	4.91143e-06	0.000242364	0.814895	11.4921	11.9197	0.250782	0.195636	0.358528	0.0746932	0.105136	0.0884971	-0.618485	2.78844e-06	6.37066e-06	0.993734
Gm6083	56.459	33.2803	10.6424	-0.471457	5.3034e-05	0.00120977	0.811502	22.2739	23.2775	0.577284	0.305622	0.421127	0	0.101432	0.0340884	-0.702403	1.47362e-07	4.37683e-07	1
Gsta4	603.12	318.878	45.8559	-0.538235	3.94354e-06	0.000209571	0.923969	350.084	361.845	43.9932	19.7508	28.4563	17.9349	20.2731	25.0223	-0.500678	0.00014867	0.000260025	0.950435
Hormad2	16.479	4.42442	0.843813	-0.417911	0.000390706	0.00497224	0.948795	6.80695	6.65712	0.92822	0.167571	0.24438	0	0.017638	0.00782964	-0.747693	3.52753e-08	1.24044e-07	1
Hsf2bp	52.1265	31.2925	0.229954	-0.447417	0.000125188	0.00211681	0.995589	20.7728	24.6461	1.39972	0.542414	0.595738	0.075117	0.114017	0.0792614	-0.722699	4.36599e-08	1.47403e-07	0.996952
Ifitm2	1389.22	850.973	85.1491	-0.540907	3.531e-06	0.000191864	0.938707	322.525	318.512	88.8568	76.1413	45.6286	16.3637	10.7845	18.2584	-0.786133	2.5854e-09	1.30093e-08	0.966562
Ifitm3	776.194	370.322	168.901	-0.439403	0.000165196	0.0026193	0.782398	195.846	129.216	31.0293	15.6492	15.8407	7.1216	4.4955	7.55725	-0.77254	4.82839e-09	2.19668e-08	0.977046
Ints7	25.7229	10.939	4.49579	-0.423376	0.000283818	0.00387724	0.825222	19.6722	24.0241	22.9262	21.2409	8.78722	4.7373	3.45695	2.81393	-0.768009	5.93238e-09	2.62339e-08	0.88287
Jam2	18.5006	3.73395	0.0489783	-0.510212	1.27902e-05	0.000467681	0.997353	14.8619	29.7123	17.8851	16.6942	9.52323	2.78106	2.20782	2.69415	-0.672857	3.437e-07	9.41766e-07	0.925693
Jarid2	150.284	45.1861	24.5874	-0.61837	1.1496e-07	2.52547e-05	0.836394	122.571	109.781	30.4698	38.6541	16.396	12.6652	12.2508	11.2325	-0.86316	6.1705e-11	6.69468e-10	0.908359
Kat6b	33.9266	20.3348	3.86752	-0.447417	0.000125188	0.00211681	0.886003	31.185	33.9628	9.91206	12.0909	9.84246	6.42456	5.32945	5.17425	-0.777071	3.92533e-09	1.84779e-08	0.84765
Kdm5b	76.992	40.592	12.7167	-0.47947	3.94739e-05	0.00100472	0.83483	91.0153	114.891	42.6622	66.7971	34.363	20.1967	18.077	15.5941	-0.840505	1.91626e-10	1.55089e-09	0.864271
L1td1	146.966	103.553	24.5662	-0.442074	0.000150685	0.00245357	0.832844	207.904	156.648	3.39448	4.58338	8.38699	0.0740747	0.270727	0.0696155	-0.632078	1.67779e-06	3.98722e-06	0.999665
Laptm5	21.4048	2.30499	0.0774713	-0.469695	7.77257e-05	0.00151026	0.996381	31.1668	15.0923	0.509304	0.652399	0.247565	0.0961875	0.126496	0.0655243	-0.804257	1.10621e-09	6.35669e-09	0.997898
Lrrc2	25.798	13.454	0.0858021	-0.439403	0.000165196	0.0026193	0.996674	17.8234	13.0622	1.23164	0.865061	0.26554	0.336579	0.359582	0.473689	-0.514271	9.7687e-05	0.00017535	0.985102
Ltbp4	17.9631	7.51334	0.133251	-0.443607	0.000143824	0.00235774	0.992582	27.9945	23.7782	4.91101	6.2212	2.45425	1.91542	1.19033	1.05251	-0.858629	7.75799e-11	7.91096e-10	0.962403
Ly6e	78.2199	44.1467	9.67827	-0.423376	0.000283818	0.00387724	0.876268	58.4642	46.8029	17.5846	15.9042	18.9686	19.4012	13.2447	11.5618	-0.564113	1.92102e-05	3.82117e-05	0.802241
Mis18bp1	55.4693	12.2284	18.3328	-0.463443	7.0932e-05	0.0014535	0.779546	24.1168	27.9986	13.2455	3.71327	2.06483	0.306432	0.271554	0.19102	-0.872222	3.89009e-11	4.82932e-10	0.993178
Mnd1	53.1053	34.4586	1.39737	-0.434061	0.000198248	0.00300542	0.973687	43.4072	47.3865	9.8536	2.61445	2.79801	0.599413	0.401309	0.455711	-0.736292	2.42804e-08	8.8225e-08	0.991531
Morc1	91.9727	53.202	0.421212	-0.450088	0.000114021	0.00198347	0.99542	30.004	52.8432	2.34775	1.57062	0.990647	0.0357042	0.0618875	0.0249812	-0.822381	4.64673e-10	3.07816e-09	0.999527
Msh6	114.998	80.8907	9.64225	-0.423376	0.000283818	0.00387724	0.916153	227.028	223.376	43.9232	24.9316	17.6266	9.52675	10.3425	9.99686	-0.77254	4.82839e-09	2.19668e-08	0.958037
Ndc80	57.1309	6.86038	12.7001	-0.426047	0.00025966	0.00363976	0.879918	34.9567	37.6912	25.5936	8.49493	3.66763	0.298253	0.171428	0.0953548	-0.881284	2.44114e-11	3.55925e-10	0.99747
Ooep	63.0765	26.3898	1.92147	-0.478072	4.33633e-05	0.00107524	0.969537	42.8037	58.6642	1.35111	0.542318	0.697009	0	0.049845	0.00909938	-0.705238	1.99325e-07	5.71987e-07	1
Phc1	75.5763	12.6388	6.76858	-0.610356	1.67112e-07	2.52547e-05	0.91044	224.285	239.01	27.8529	41.5986	36.426	18.8498	17.1531	18.9241	-0.681919	2.38627e-07	6.74036e-07	0.928233
Pipox	90.9345	46.038	1.62843	-0.420705	0.000310069	0.00411949	0.982092	61.9644	57.6723	2.25993	0.872175	2.83063	0.166791	0.183613	0.185638	-0.663795	4.92784e-07	1.30891e-06	0.997308
Pla2g10	56.9805	7.84189	1.11142	-0.549651	2.52042e-06	0.000147238	0.980495	11.8195	7.71928	0.0780781	0.141682	0.219044	0.0514507	0.0427221	0.0776925	-0.555051	2.60827e-05	5.08644e-05	0.996385
Pla2g1b	293.605	93.1469	24.1533	-0.43139	0.000217015	0.00315161	0.917735	83.4265	36.7323	0.837114	0.836434	2.21892	0	0.0838136	0.0384792	-0.662782	1.02423e-06	2.54415e-06	1
Platr10	154.185	64.6713	25.0638	-0.508853	1.28622e-05	0.000467681	0.837443	99.8847	104.443	0.32042	0.93828	2.42062	0.210923	0.237292	0.1148	-0.59583	6.35634e-06	1.36412e-05	0.998901
Pou5f1	55.501	19.7182	3.82561	-0.530457	5.47355e-06	0.000259672	0.931071	683.93	461.911	11.4992	16.4244	25.6269	0	3.60104	0.169302	-0.609758	5.56102e-06	1.20896e-05	1
Rarg	11.1892	4.67068	0.287801	-0.443607	0.000143824	0.00235774	0.974279	72.9569	32.6291	2.32869	2.44632	4.94906	2.08565	1.84058	2.31854	-0.527864	6.35432e-05	0.000117143	0.974772
Rbpms2	77.7818	11.2	4.74128	-0.586316	4.99423e-07	4.557e-05	0.939044	235.446	244.256	10.6249	5.564	6.82252	0.498476	0.609604	0.471952	-0.731761	2.95594e-08	1.04349e-07	0.998068
Rcc2	58.9018	25.2567	11.4011	-0.468786	5.84611e-05	0.00129687	0.806438	167.803	173.025	92.4045	75.4442	29.2687	10.7416	16.6479	22.3204	-0.690981	1.64921e-07	4.8165e-07	0.937919
Rest	47.6724	30.5371	1.30828	-0.428719	0.000237441	0.00337725	0.972557	57.1261	43.7949	11.0079	7.25455	3.57383	1.40161	1.32972	1.36692	-0.845036	1.53119e-10	1.31295e-09	0.976723
Rex2	7.58529	2.51477	0.412512	-0.579073	7.10767e-07	6.0303e-05	0.945617	5.25231	7.48023	0.149242	0.138196	0.116869	0.0110076	0.00592493	0.0199479	-0.712275	8.77654e-08	2.76255e-07	0.999208
Rnf17	24.759	5.25403	7.18722	-0.415363	0.000369531	0.00471518	0.787793	29.9397	35.1235	3.16357	0.939449	0.630189	0.0828314	0.100362	0.028535	-0.849567	1.22209e-10	1.11154e-09	0.999188
Rpl39l	103.532	32.7793	3.44809	-0.472716	5.27772e-05	0.00120977	0.966695	27.3797	28.623	3.75227	1.09587	0.903713	0.355408	0.325239	0.167772	-0.849567	1.22209e-10	1.11154e-09	0.994139
Sept1	51.301	29.5292	2.63409	-0.400402	0.000615925	0.00677822	0.948654	55.3338	53.8371	2.91902	3.69443	0.956289	0.11298	0.150202	0.259871	-0.704574	9.39483e-08	2.89166e-07	0.997958
Snora33	67.8732	25.227	4.8045	-0.459837	9.53777e-05	0.00171467	0.929214	8.63268	10.4513	2.68819	1.46221	2.00285	1.08776	1.29126	1.06097	-0.582237	1.02804e-05	2.12822e-05	0.898484
Sox2	35.4174	22.148	1.69214	-0.466115	6.44115e-05	0.00137829	0.952223	139.284	212.213	65.7928	26.7231	13.2523	1.49921	1.33433	1.6711	-0.768009	5.93238e-09	2.62339e-08	0.993712
Srrt	44.2164	30.1209	3.0652	-0.404678	0.00052174	0.00595079	0.930677	116.084	124.343	72.3906	62.82	45.8014	25.8289	28.5138	42.988	-0.695512	1.36871e-07	4.06838e-07	0.792276
Steap1	44.395	2.84176	7.12654	-0.411637	0.000513325	0.00595079	0.935989	14.6599	8.55174	1.98858	0.742769	0.566137	0.328352	0.664565	0.756678	-0.527864	6.35432e-05	0.000117143	0.977602
Tcea3	67.4826	11.4391	3.09987	-0.530457	5.47355e-06	0.000259672	0.954064	70.1497	40.6084	0.173076	0.621895	1.66986	0.22146	0.319706	0.289604	-0.487085	0.000223993	0.000381695	0.997533
Tcl1	101.534	2.30804	0.254321	-0.507533	1.41992e-05	0.000511482	0.997495	10.6007	9.98027	0.101772	0.188841	0.273376	0	0.0145026	0	-0.646008	2.18039e-06	5.11211e-06	1
Tdgf1	573.919	375.176	37.6409	-0.458101	8.58913e-05	0.00160375	0.934414	474.446	222.815	5.48587	2.12301	5.10254	0.0130683	0.544097	0.138629	-0.666469	5.54827e-07	1.47268e-06	0.999972
Tdh	430.198	162.161	107.471	-0.471457	5.3034e-05	0.00120977	0.750182	315.226	361.109	28.8421	4.01666	4.52083	0.0133879	0.460436	0.0742153	-0.689372	2.23856e-07	6.42222e-07	0.999963
Tex19.1	88.9598	34.6227	2.23588	-0.407892	0.000478278	0.00556825	0.974866	200.202	69.8213	13.0617	3.77479	3.94042	0.541794	0.503659	0.237951	-0.840505	1.91626e-10	1.55089e-09	0.998811
Tfcp2l1	41.178	15.6148	7.40843	-0.420705	0.000310069	0.00411949	0.820088	12.1973	17.6919	1.67652	0.911173	0.474643	0.271716	0.165227	0.104557	-0.890347	1.52482e-11	2.67667e-10	0.99409
Tgif1	66.3884	34.0665	13.6395	-0.43139	0.000217015	0.00315161	0.79455	72.0211	76.7776	14.7688	8.93891	3.37391	0.478199	0.860635	1.15892	-0.681919	2.38627e-07	6.74036e-07	0.993772
Trim28	204.473	104.228	30.4362	-0.511524	1.15807e-05	0.000437532	0.851148	626.206	594.748	236.967	206.375	134.767	76.1484	74.6805	68.3696	-0.913002	4.60789e-12	1.49698e-10	0.890819
Trp53	928.859	467.509	153.496	-0.613027	1.47596e-07	2.52547e-05	0.834748	229.273	209.566	74.5234	79.182	34.6661	15.1546	17.0051	19.1462	-0.700043	1.13461e-07	3.42105e-07	0.933902
Urah	119.538	58.418	8.66011	-0.504181	1.58073e-05	0.000547244	0.927554	25.9703	10.6403	0.477243	0.158183	0.205143	0	0.0558468	0.0157337	-0.743743	4.96803e-08	1.67631e-07	1
Utf1	307.703	189.719	35.6063	-0.503511	1.58425e-05	0.000547244	0.884284	426.716	363.064	1.17731	3.07801	7.26304	0.0200932	0.443968	0.0944819	-0.572348	1.60816e-05	3.25385e-05	0.999953
Utp14a	98.78	54.7834	15.4763	-0.450088	0.000114021	0.00198347	0.843325	63.8968	52.8136	14.8235	9.33	7.42601	3.93877	4.70183	5.2236	-0.736292	2.42804e-08	8.8225e-08	0.938357
Zbtb8a	25.2554	4.1703	0.0192915	-0.470657	6.50028e-05	0.00137874	0.999236	33.1827	27.6129	3.3686	7.04902	6.0041	3.44277	3.10531	2.70979	-0.72723	3.5945e-08	1.24044e-07	0.918337
Zfp141	20.1981	3.77655	0.267111	-0.415916	0.000368962	0.00471518	0.986775	16.635	17.922	6.15688	4.79908	4.79052	2.74548	2.30007	2.74794	-0.77254	4.82839e-09	2.19668e-08	0.871662
Zfp42	914.698	383.29	45.1054	-0.594329	3.4831e-07	3.50923e-05	0.950688	277.867	323.108	9.15937	9.9208	6.09521	0.146957	0.462572	0.168735	-0.713637	6.41919e-08	2.06047e-07	0.999545
Zfp534	24.8347	8.62402	2.56284	-0.599672	2.7323e-07	3.14605e-05	0.896804	14.1082	18.4787	0.392723	0.311466	0.37218	0.0309587	0.062484	0.021056	-0.714405	6.39353e-08	2.06047e-07	0.998861
a) Shown are genes monotonically downregulated during both spontaneous and induced neuronal differentiation (Kendall TAU≤-0.4; FDR<0.01; magnitude of regulation≥0.75)
b) Magnitude of regulation is a differenece between maxmum and minimum expression values normalized to the maximum
