# Supplementary material for: A transcriptome-wide antitermination mechanism sustaining identity of embryonic stem cells
Source: Nat Commun. 2020 Jan 17;11:361. doi: 10.1038/s41467-019-14204-z (PMC6969169; doi:10.1038/s41467-019-14204-z)
Supplement: Supplementary file 6 — Supplementary Data 2 [file 41467_2019_14204_MOESM6_ESM.xlsx]

## Sheet: Supplementary Data 2
Supplementary Data 2. Genes significantly regulated in response to siSrrta)
Gene symbol	Log2 fold change	P-value	FDR	Ensembl gene ID	Gene description
Fam162a	-3.24938	3.82423e-286	5.15813e-282	ENSMUSG00000003955	family with sequence similarity 162, member A
Nqo1	-2.48615	3.36502e-228	2.26937e-224	ENSMUSG00000003849	NAD(P)H dehydrogenase, quinone 1
Tenm4	-2.15138	1.38886e-219	6.24433e-216	ENSMUSG00000048078	teneurin transmembrane protein 4
Ankrd6	-3.23033	1.56277e-218	5.26965e-215	ENSMUSG00000040183	ankyrin repeat domain 6
Srxn1	-2.52743	1.17088e-211	3.15857e-208	ENSMUSG00000032802	sulfiredoxin 1 homolog (S. cerevisiae)
Rps6ka3	-2.98243	5.84865e-210	1.31478e-206	ENSMUSG00000031309	ribosomal protein S6 kinase polypeptide 3
Nos1	2.04097	6.95517e-209	1.34016e-205	ENSMUSG00000029361	nitric oxide synthase 1, neuronal
Pgm2	-2.57124	2.7446e-197	4.6274e-194	ENSMUSG00000025791	phosphoglucomutase 2
Zfhx2	-2.35472	4.8632e-197	7.28831e-194	ENSMUSG00000040721	zinc finger homeobox 2
Gtf2i	-2.18477	7.59226e-190	1.02404e-186	ENSMUSG00000060261	general transcription factor II I
Foxk2	-1.94242	1.47202e-184	1.80496e-181	ENSMUSG00000039275	forkhead box K2
Pros1	-2.64762	2.63219e-184	2.95858e-181	ENSMUSG00000022912	protein S (alpha)
Tgm1	2.15258	1.6621e-181	1.7245e-178	ENSMUSG00000022218	transglutaminase 1, K polypeptide
Srrt	-2.03595	4.62038e-181	4.45141e-178	ENSMUSG00000037364	serrate RNA effector molecule homolog (Arabidopsis)
Pde1b	2.06833	1.19558e-180	1.07506e-177	ENSMUSG00000022489	phosphodiesterase 1B, Ca2+-calmodulin dependent
Rtn3	-1.94587	7.56056e-179	6.37356e-176	ENSMUSG00000024758	reticulon 3
Bnip3	-2.07933	6.31612e-178	5.01128e-175	ENSMUSG00000078566	BCL2/adenovirus E1B interacting protein 3
Fam117a	-3.13271	2.61847e-176	1.9621e-173	ENSMUSG00000038893	family with sequence similarity 117, member A
Med15	-2.33459	7.14142e-173	5.06966e-170	ENSMUSG00000012114	mediator complex subunit 15
Klhdc10	-2.15168	7.87512e-169	5.31098e-166	ENSMUSG00000029775	kelch domain containing 10
Ergic1	-2.13415	3.85687e-168	2.47721e-165	ENSMUSG00000001576	endoplasmic reticulum-golgi intermediate compartment (ERGIC) 1
Add1	-2.25562	3.70519e-165	2.27162e-162	ENSMUSG00000029106	adducin 1 (alpha)
Mybpc2	3.08513	3.79227e-164	2.22392e-161	ENSMUSG00000038670	myosin binding protein C, fast-type
Hspbap1	-1.81898	1.65509e-162	9.30163e-160	ENSMUSG00000022849	Hspb associated protein 1
Sulf2	-3.01174	1.77174e-162	9.55887e-160	ENSMUSG00000006800	sulfatase 2
Lhpp	-1.98956	2.61556e-154	1.35687e-151	ENSMUSG00000030946	phospholysine phosphohistidine inorganic pyrophosphate phosphatase
Rnf165	-3.62177	4.33289e-152	2.16452e-149	ENSMUSG00000025427	ring finger protein 165
Ap2a1	-1.62129	4.60955e-152	2.22048e-149	ENSMUSG00000060279	adaptor-related protein complex 2, alpha 1 subunit
Gm608	-2.39665	1.18576e-151	5.51499e-149	ENSMUSG00000068284	predicted gene 608
Mettl8	-3.22218	9.45029e-151	4.24885e-148	ENSMUSG00000041975	methyltransferase like 8
Nkain1	-2.89901	1.24795e-148	5.4298e-146	ENSMUSG00000078532	Na+/K+ transporting ATPase interacting 1
Slc30a9	-1.979	3.9711e-147	1.67382e-144	ENSMUSG00000029221	solute carrier family 30 (zinc transporter), member 9
1600020E01Rik	2.26537	4.98415e-146	2.03716e-143	ENSMUSG00000097048
Glb1	-2.53631	2.79966e-144	1.11064e-141	ENSMUSG00000045594	galactosidase, beta 1
Slc20a2	-2.13225	9.3755e-143	3.61305e-140	ENSMUSG00000037656	solute carrier family 20, member 2
C030039L03Rik	1.67381	1.35236e-142	5.06684e-140	ENSMUSG00000057093	RIKEN cDNA C030039L03 gene
Tmem180	-2.77183	3.50854e-142	1.27901e-139	ENSMUSG00000025227	transmembrane protein 180
Lrrn2	-4.00224	8.45662e-142	3.00165e-139	ENSMUSG00000026443	leucine rich repeat protein 2
Fam120aos	2.93238	1.40605e-140	4.86277e-138	ENSMUSG00000097059
Bcas1	2.9098	7.56972e-140	2.55251e-137	ENSMUSG00000013523	breast carcinoma amplified sequence 1
Rabgap1	-1.66499	5.21827e-138	1.71668e-135	ENSMUSG00000035437	RAB GTPase activating protein 1
Syngr1	-1.58962	9.45161e-137	3.03532e-134	ENSMUSG00000022415	synaptogyrin 1
St6galnac3	-3.71026	2.84531e-136	8.92501e-134	ENSMUSG00000052544	ST6 (alpha-N-acetyl-neuraminyl-2,3-beta-galactosyl-1,3)-N-acetylgalactosaminide alpha-2,6-sialyltransferase 3
Pam	-2.63751	7.70591e-136	2.36221e-133	ENSMUSG00000026335	peptidylglycine alpha-amidating monooxygenase
Srl	-3.22673	7.70789e-132	2.26009e-129	ENSMUSG00000022519	sarcalumenin
Rffl	-2.66055	2.51374e-129	7.21389e-127	ENSMUSG00000020696	ring finger and FYVE like domain containing protein
Sfxn1	-1.83973	2.73824e-128	7.69446e-126	ENSMUSG00000021474	sideroflexin 1
Wrn	-2.56518	5.97655e-128	1.64514e-125	ENSMUSG00000031583	Werner syndrome homolog (human)
Atp2b4	1.80419	1.07353e-127	2.89596e-125	ENSMUSG00000026463	ATPase, Ca++ transporting, plasma membrane 4
Rala	-1.91775	5.23742e-127	1.38514e-124	ENSMUSG00000008859	v-ral simian leukemia viral oncogene homolog A (ras related)
Ppp3cb	-2.12458	1.35409e-126	3.51229e-124	ENSMUSG00000021816	protein phosphatase 3, catalytic subunit, beta isoform
Fxyd6	-1.70092	9.03474e-123	2.29926e-120	ENSMUSG00000066705	FXYD domain-containing ion transport regulator 6
Kif24	-2.66579	1.22791e-122	3.06705e-120	ENSMUSG00000028438	kinesin family member 24
Dzip3	-3.14249	3.91596e-121	9.60337e-119	ENSMUSG00000064061	DAZ interacting protein 3, zinc finger
Ccm2	-2.49602	1.11769e-120	2.69205e-118	ENSMUSG00000000378	cerebral cavernous malformation 2
Dnah8	-1.89074	6.86931e-120	1.6255e-117	ENSMUSG00000033826	dynein, axonemal, heavy chain 8
Lefty1	-1.65489	7.86932e-119	1.83002e-116	ENSMUSG00000038793	left right determination factor 1
Magi3	-1.96985	9.69419e-116	2.21619e-113	ENSMUSG00000052539	membrane associated guanylate kinase, WW and PDZ domain containing 3
Cep350	-2.04358	6.35119e-115	1.42775e-112	ENSMUSG00000033671	centrosomal protein 350
A4galt	-2.42863	1.80023e-113	3.98057e-111	ENSMUSG00000047878	alpha 1,4-galactosyltransferase
Pde6d	-3.24916	2.95853e-113	6.43624e-111	ENSMUSG00000026239	phosphodiesterase 6D, cGMP-specific, rod, delta
Arel1	-2.25844	3.32594e-112	7.12068e-110	ENSMUSG00000042350	apoptosis resistant E3 ubiquitin protein ligase 1
Spata6	-2.38363	1.12276e-110	2.36622e-108	ENSMUSG00000034401	spermatogenesis associated 6
Gbas	-2.84549	1.39473e-109	2.89416e-107	ENSMUSG00000029432	glioblastoma amplified sequence
Nup210	-1.37688	1.32523e-108	2.7083e-106	ENSMUSG00000030091	nucleoporin 210
Paqr8	-2.65197	3.01932e-108	6.0783e-106	ENSMUSG00000025931	progestin and adipoQ receptor family member VIII
Calcoco2	1.51658	8.2394e-108	1.63431e-105	ENSMUSG00000006056	calcium binding and coiled-coil domain 2
Mapkap1	-2.03505	1.19699e-107	2.33986e-105	ENSMUSG00000038696	mitogen-activated protein kinase associated protein 1
Ccdc91	-2.85978	2.54966e-106	4.91284e-104	ENSMUSG00000030301	coiled-coil domain containing 91
Tfeb	-1.44841	1.16289e-104	2.20917e-102	ENSMUSG00000023990	transcription factor EB
BC030336	-2.30427	7.02538e-104	1.31609e-101	ENSMUSG00000046096	cDNA sequence BC030336
Rap1gap2	-2.27244	7.39828e-104	1.36696e-101	ENSMUSG00000038807	RAP1 GTPase activating protein 2
Spint2	-1.4643	6.17198e-103	1.12497e-100	ENSMUSG00000074227	serine protease inhibitor, Kunitz type 2
Xpnpep3	-2.04555	8.28578e-103	1.49011e-100	ENSMUSG00000022401	X-prolyl aminopeptidase (aminopeptidase P) 3, putative
Spice1	-1.88301	1.55499e-102	2.7597e-100	ENSMUSG00000043065	spindle and centriole associated protein 1
Zcchc24	-1.94293	3.30012e-102	5.78077e-100	ENSMUSG00000055538	zinc finger, CCHC domain containing 24
Dcaf6	-1.9369	1.91114e-101	3.3048e-99	ENSMUSG00000026571	DDB1 and CUL4 associated factor 6
Iqgap2	-1.68673	2.38091e-101	4.06502e-99	ENSMUSG00000021676	IQ motif containing GTPase activating protein 2
Mecr	-2.77025	3.40973e-101	5.74881e-99	ENSMUSG00000028910	mitochondrial trans-2-enoyl-CoA reductase
Mcu	-3.23526	7.1389e-101	1.18876e-98	ENSMUSG00000009647	mitochondrial calcium uniporter
Lrrc15	-2.1252	8.01444e-101	1.31828e-98	ENSMUSG00000052316	leucine rich repeat containing 15
Tcfl5	2.25085	1.10652e-100	1.79816e-98	ENSMUSG00000038932	transcription factor-like 5 (basic helix-loop-helix)
Add3	-2.19934	7.01089e-99	1.12575e-96	ENSMUSG00000025026	adducin 3 (gamma)
Pacs2	-2.06993	8.83631e-99	1.40217e-96	ENSMUSG00000021143	phosphofurin acidic cluster sorting protein 2
Dera	-1.58732	4.00016e-98	6.27374e-96	ENSMUSG00000030225	2-deoxyribose-5-phosphate aldolase homolog (C. elegans)
Dnmt3l	1.47744	1.27153e-97	1.9713e-95	ENSMUSG00000000730	DNA (cytosine-5-)-methyltransferase 3-like
Ebpl	-2.68774	6.39692e-96	9.80473e-94	ENSMUSG00000021928	emopamil binding protein-like
Atf7	-1.5311	1.37645e-95	2.08601e-93	ENSMUSG00000099083	activating transcription factor 7
Lace1	-2.54721	4.3153e-95	6.4672e-93	ENSMUSG00000038302	lactation elevated 1
Map2	-3.20703	4.47307e-95	6.62998e-93	ENSMUSG00000015222	microtubule-associated protein 2
Nt5dc2	-1.5976	6.34455e-95	9.30166e-93	ENSMUSG00000071547	5'-nucleotidase domain containing 2
Mta1	-1.35423	1.46658e-94	2.12702e-92	ENSMUSG00000021144	metastasis associated 1
Stc2	-2.37396	1.55494e-94	2.23117e-92	ENSMUSG00000020303	stanniocalcin 2
Hebp1	-1.78207	3.98813e-94	5.6623e-92	ENSMUSG00000042770	heme binding protein 1
Zfp865	-2.1457	8.43796e-93	1.18553e-90	ENSMUSG00000074405	zinc finger protein 865
Zscan12	1.55302	2.11649e-92	2.94302e-90	ENSMUSG00000036721	zinc finger and SCAN domain containing 12
Elovl7	-2.14212	4.68473e-92	6.44771e-90	ENSMUSG00000021696	ELOVL family member 7, elongation of long chain fatty acids (yeast)
Gen1	-1.86804	1.97925e-90	2.69658e-88	ENSMUSG00000051235	Gen homolog 1, endonuclease (Drosophila)
Crmp1	-1.86378	3.6472e-90	4.91935e-88	ENSMUSG00000029121	collapsin response mediator protein 1
Rai1	-2.06265	5.52574e-90	7.37933e-88	ENSMUSG00000062115	retinoic acid induced 1
Sptbn4	1.57742	1.28957e-89	1.70527e-87	ENSMUSG00000011751	spectrin beta, non-erythrocytic 4
Dmtn	-1.41363	2.20459e-89	2.88694e-87	ENSMUSG00000022099	dematin actin binding protein
Itfg3	-1.72141	5.29805e-89	6.87116e-87	ENSMUSG00000024187	integrin alpha FG-GAP repeat containing 3
Plcb4	-1.71897	6.21037e-89	7.97766e-87	ENSMUSG00000039943	phospholipase C, beta 4
Sntb2	-1.50227	1.92815e-88	2.45348e-86	ENSMUSG00000041308	syntrophin, basic 2
Ankrd40	-1.57977	1.10869e-87	1.39757e-85	ENSMUSG00000020864	ankyrin repeat domain 40
Dgkz	-1.65649	1.59291e-87	1.98936e-85	ENSMUSG00000040479	diacylglycerol kinase zeta
Mapk4	-2.85974	1.66832e-87	2.06443e-85	ENSMUSG00000024558	mitogen-activated protein kinase 4
Cpped1	-1.51394	2.23834e-87	2.74461e-85	ENSMUSG00000065979	calcineurin-like phosphoesterase domain containing 1
2900026A02Rik	-2.29237	5.65962e-87	6.87721e-85	ENSMUSG00000051339	RIKEN cDNA 2900026A02 gene
Zer1	-2.17626	9.62357e-87	1.15895e-84	ENSMUSG00000039686	zyg-11 related, cell cycle regulator
Cpsf4l	-1.86955	1.5295e-86	1.82566e-84	ENSMUSG00000018727	cleavage and polyadenylation specific factor 4-like
Zbtb25	-2.23616	2.89547e-86	3.4258e-84	ENSMUSG00000056459	zinc finger and BTB domain containing 25
Arhgap44	-2.09793	5.66095e-86	6.63955e-84	ENSMUSG00000033389	Rho GTPase activating protein 44
Decr1	-3.05692	6.96808e-86	8.1022e-84	ENSMUSG00000028223	2,4-dienoyl CoA reductase 1, mitochondrial
Mtch1	-1.32923	7.43108e-86	8.5667e-84	ENSMUSG00000024012	mitochondrial carrier homolog 1 (C. elegans)
Wasf1	-1.92132	7.96718e-86	9.10689e-84	ENSMUSG00000019831	WAS protein family, member 1
Galnt2	-1.44584	3.55566e-85	4.03015e-83	ENSMUSG00000089704	UDP-N-acetyl-alpha-D-galactosamine:polypeptide N-acetylgalactosaminyltransferase 2
D430042O09Rik	-3.57157	4.13273e-85	4.64519e-83	ENSMUSG00000032743	RIKEN cDNA D430042O09 gene
Cdyl2	-1.5126	7.54614e-85	8.41176e-83	ENSMUSG00000031758	chromodomain protein, Y chromosome-like 2
Zfp512	-1.77965	1.136e-84	1.25593e-82	ENSMUSG00000062761	zinc finger protein 512
Lclat1	-2.68898	6.21317e-84	6.81327e-82	ENSMUSG00000054469	lysocardiolipin acyltransferase 1
Micu3	-3.17054	8.02402e-84	8.72806e-82	ENSMUSG00000039478	mitochondrial calcium uptake family, member 3
Ncoa6	-1.22666	3.91219e-83	4.22141e-81	ENSMUSG00000038369	nuclear receptor coactivator 6
Krt19	2.09727	5.40884e-83	5.79003e-81	ENSMUSG00000020911	keratin 19
Rcan1	-1.42767	2.90171e-82	3.08176e-80	ENSMUSG00000022951	regulator of calcineurin 1
Plekhh1	-1.40124	3.62164e-82	3.81631e-80	ENSMUSG00000060716	pleckstrin homology domain containing, family H (with MyTH4 domain) member 1
Tenm3	-1.24695	4.58991e-82	4.79913e-80	ENSMUSG00000031561	teneurin transmembrane protein 3
H2afj	1.23151	1.14056e-81	1.18338e-79	ENSMUSG00000060032	H2A histone family, member J
Dsg2	-1.21589	2.28559e-81	2.35329e-79	ENSMUSG00000044393	desmoglein 2
Pfkfb3	-1.53096	6.65087e-81	6.79597e-79	ENSMUSG00000026773	6-phosphofructo-2-kinase/fructose-2,6-biphosphatase 3
Dusp27	-1.26947	7.87105e-81	7.98231e-79	ENSMUSG00000026564	dual specificity phosphatase 27 (putative)
Lamc2	1.5728	9.78185e-81	9.84609e-79	ENSMUSG00000026479	laminin, gamma 2
Tm7sf3	-1.24927	1.33006e-80	1.32888e-78	ENSMUSG00000040234	transmembrane 7 superfamily member 3
Slc27a2	-1.66198	2.37591e-80	2.35634e-78	ENSMUSG00000027359	solute carrier family 27 (fatty acid transporter), member 2
Cdc14a	1.58501	3.81348e-80	3.75447e-78	ENSMUSG00000033502	CDC14 cell division cycle 14A
Trappc3	-1.75459	5.20073e-80	5.08315e-78	ENSMUSG00000028847	trafficking protein particle complex 3
Mpzl1	-1.67847	6.95401e-80	6.74789e-78	ENSMUSG00000026566	myelin protein zero-like 1
Rfx3	-3.04552	1.25368e-79	1.20783e-77	ENSMUSG00000040929	regulatory factor X, 3 (influences HLA class II expression)
Ephx2	-1.42366	1.56064e-79	1.49291e-77	ENSMUSG00000022040	epoxide hydrolase 2, cytoplasmic
Adap1	-1.63354	1.7106e-79	1.62483e-77	ENSMUSG00000056413	ArfGAP with dual PH domains 1
Tmem110	-2.08773	2.44253e-79	2.30384e-77	ENSMUSG00000006526	transmembrane protein 110
Eef2kmt	-1.78822	5.90204e-79	5.52825e-77	ENSMUSG00000022544	eukaryotic elongation factor 2 lysine methyltransferase
Zfp358	-2.98461	1.0832e-78	1.0076e-76	ENSMUSG00000047264	zinc finger protein 358
Ndufa4l2	-1.86137	2.05999e-78	1.90309e-76	ENSMUSG00000040280	NADH dehydrogenase (ubiquinone) 1 alpha subcomplex, 4-like 2
Nup188	-1.19236	8.10042e-78	7.43255e-76	ENSMUSG00000052533	nucleoporin 188
Flnc	1.93868	7.54264e-77	6.87399e-75	ENSMUSG00000068699	filamin C, gamma
Mapt	1.87273	9.71239e-77	8.79199e-75	ENSMUSG00000018411	microtubule-associated protein tau
Zfp710	-1.14569	2.20076e-76	1.97892e-74	ENSMUSG00000048897	zinc finger protein 710
Nadk	-1.10358	5.86965e-76	5.24303e-74	ENSMUSG00000029063	NAD kinase
Lad1	2.00035	7.75052e-76	6.87757e-74	ENSMUSG00000041782	ladinin
Notch3	-1.32823	1.84436e-75	1.62593e-73	ENSMUSG00000038146	notch 3
Phc2	-1.688	2.65739e-75	2.32746e-73	ENSMUSG00000028796	polyhomeotic-like 2 (Drosophila)
Elk3	-2.3592	3.38074e-75	2.94189e-73	ENSMUSG00000008398	ELK3, member of ETS oncogene family
Piwil1	2.58786	3.42301e-75	2.95959e-73	ENSMUSG00000029423	piwi-like RNA-mediated gene silencing 1
Tex14	-2.92233	4.79988e-75	4.12362e-73	ENSMUSG00000010342	testis expressed gene 14
Taf12	-1.80872	6.91682e-74	5.90469e-72	ENSMUSG00000028899	TAF12 RNA polymerase II, TATA box binding protein (TBP)-associated factor
Zbtb12	-1.58894	8.14888e-74	6.91271e-72	ENSMUSG00000049823	zinc finger and BTB domain containing 12
Bnc2	-1.54988	5.26229e-73	4.43611e-71	ENSMUSG00000028487	basonuclin 2
Il17rd	-1.2282	1.45221e-72	1.21661e-70	ENSMUSG00000040717	interleukin 17 receptor D
Uap1l1	-1.13131	2.04343e-72	1.70134e-70	ENSMUSG00000026956	UDP-N-acteylglucosamine pyrophosphorylase 1-like 1
Crk	-1.11929	4.0079e-72	3.31648e-70	ENSMUSG00000017776	v-crk sarcoma virus CT10 oncogene homolog (avian)
Duox1	2.15858	1.10434e-71	9.08252e-70	ENSMUSG00000033268	dual oxidase 1
Lyrm4	-2.8342	1.13532e-71	9.28071e-70	ENSMUSG00000046573	LYR motif containing 4
Nipa1	-2.9227	1.38391e-71	1.12447e-69	ENSMUSG00000047037	non imprinted in Prader-Willi/Angelman syndrome 1 homolog (human)
Rab5b	-1.2222	2.43915e-71	1.97001e-69	ENSMUSG00000000711	RAB5B, member RAS oncogene family
Sbk1	-1.09332	3.48109e-71	2.79482e-69	ENSMUSG00000042978	SH3-binding kinase 1
Atl3	-1.32032	5.33416e-71	4.25722e-69	ENSMUSG00000024759	atlastin GTPase 3
Dennd1a	-1.71934	6.13267e-71	4.86573e-69	ENSMUSG00000035392	DENN/MADD domain containing 1A
Trpm1	-1.4387	7.08984e-71	5.59227e-69	ENSMUSG00000030523	transient receptor potential cation channel, subfamily M, member 1
Asb3	-2.00848	9.36324e-71	7.34252e-69	ENSMUSG00000020305	ankyrin repeat and SOCS box-containing 3
Pafah2	1.69671	1.30165e-70	1.01484e-68	ENSMUSG00000037366	platelet-activating factor acetylhydrolase 2
Tbc1d5	-2.74637	2.51699e-70	1.9511e-68	ENSMUSG00000023923	TBC1 domain family, member 5
Ccdc14	-1.37789	2.6174e-70	2.01734e-68	ENSMUSG00000022833	coiled-coil domain containing 14
Prpf40b	-1.81303	2.78063e-70	2.13097e-68	ENSMUSG00000023007	PRP40 pre-mRNA processing factor 40 homolog B (yeast)
Hibadh	-1.42726	2.96956e-70	2.2629e-68	ENSMUSG00000029776	3-hydroxyisobutyrate dehydrogenase
Nabp1	1.0848	3.03935e-70	2.30308e-68	ENSMUSG00000026107	nucleic acid binding protein 1
Tfap2a	1.62138	3.38047e-70	2.54725e-68	ENSMUSG00000021359	transcription factor AP-2, alpha
Klhl26	-1.84751	6.84007e-70	5.12549e-68	ENSMUSG00000055707	kelch-like 26
Ell2	-1.42922	9.2203e-70	6.87091e-68	ENSMUSG00000001542	elongation factor RNA polymerase II 2
Zfp444	-1.71301	1.55967e-69	1.15587e-67	ENSMUSG00000044876	zinc finger protein 444
Metap1d	-1.74447	2.6138e-69	1.9265e-67	ENSMUSG00000041921	methionyl aminopeptidase type 1D (mitochondrial)
Klhl8	-1.4872	3.38311e-69	2.47997e-67	ENSMUSG00000029312	kelch-like 8
Nmnat1	-2.42588	3.45802e-69	2.52118e-67	ENSMUSG00000028992	nicotinamide nucleotide adenylyltransferase 1
Pik3r3	1.46878	4.32619e-69	3.13718e-67	ENSMUSG00000028698	phosphatidylinositol 3 kinase, regulatory subunit, polypeptide 3 (p55)
Tkfc	1.29951	4.49041e-69	3.23886e-67	ENSMUSG00000034371	triokinase, FMN cyclase
Gpc1	-1.69209	4.75725e-69	3.41308e-67	ENSMUSG00000034220	glypican 1
Tex21	2.23667	6.23406e-69	4.44895e-67	ENSMUSG00000021056	testis expressed gene 21
Slc1a4	-1.8271	6.73612e-69	4.78194e-67	ENSMUSG00000020142	solute carrier family 1 (glutamate/neutral amino acid transporter), member 4
Ankrd27	-1.09867	1.15235e-68	8.13767e-67	ENSMUSG00000034867	ankyrin repeat domain 27 (VPS9 domain)
Nedd4	-1.6048	1.99659e-68	1.4026e-66	ENSMUSG00000032216	neural precursor cell expressed, developmentally down-regulated 4
Bcam	1.10644	3.18622e-68	2.22672e-66	ENSMUSG00000002980	basal cell adhesion molecule
Pigu	-1.807	4.43413e-68	3.08286e-66	ENSMUSG00000038383	phosphatidylinositol glycan anchor biosynthesis, class U
Ppp6r2	-3.12867	5.9859e-68	4.1404e-66	ENSMUSG00000036561	protein phosphatase 6, regulatory subunit 2
Ammecr1	-2.21731	9.18994e-68	6.29207e-66	ENSMUSG00000042225	Alport syndrome, mental retardation, midface hypoplasia and elliptocytosis chromosomal region gene 1
Ppp1r11	-1.66518	9.1858e-68	6.29207e-66	ENSMUSG00000036398	protein phosphatase 1, regulatory (inhibitor) subunit 11
Pigw	1.5588	1.18341e-67	8.06153e-66	ENSMUSG00000045140	phosphatidylinositol glycan anchor biosynthesis, class W
Cnppd1	1.61276	1.50327e-67	1.0189e-65	ENSMUSG00000033159	cyclin Pas1/PHO80 domain containing 1
Fam13c	2.05704	1.53232e-67	1.03339e-65	ENSMUSG00000043259	family with sequence similarity 13, member C
Mcf2l	-1.50697	1.84332e-67	1.23695e-65	ENSMUSG00000031442	mcf.2 transforming sequence-like
Snn	-1.70216	2.45373e-67	1.63841e-65	ENSMUSG00000037972	stannin
Trappc6a	-2.01726	3.22846e-67	2.1451e-65	ENSMUSG00000002043	trafficking protein particle complex 6A
Phf11d	-1.3375	3.27598e-67	2.166e-65	ENSMUSG00000068245	PHD finger protein 11D
Wdr34	-1.91222	3.75039e-67	2.46757e-65	ENSMUSG00000039715	WD repeat domain 34
4933402E13Rik	2.0428	4.98323e-67	3.26281e-65	ENSMUSG00000045330	RIKEN cDNA 4933402E13 gene
Wbp1l	-1.19495	5.06115e-67	3.29782e-65	ENSMUSG00000047731	WW domain binding protein 1 like
l7Rn6	-1.30567	1.47069e-66	9.53683e-65	ENSMUSG00000062797	lethal, Chr 7, Rinchik 6
Flot2	-1.34097	1.94094e-66	1.2526e-64	ENSMUSG00000061981	flotillin 2
Ddr2	2.14491	2.00873e-66	1.29018e-64	ENSMUSG00000026674	discoidin domain receptor family, member 2
Lck	1.48871	2.20359e-66	1.40863e-64	ENSMUSG00000000409	lymphocyte protein tyrosine kinase
Prcp	-1.38196	2.6168e-66	1.66487e-64	ENSMUSG00000061119	prolylcarboxypeptidase (angiotensinase C)
2510009E07Rik	-3.39525	2.93118e-66	1.85614e-64	ENSMUSG00000043391	RIKEN cDNA 2510009E07 gene
Arhgap28	-1.93595	3.1184e-66	1.96546e-64	ENSMUSG00000024043	Rho GTPase activating protein 28
Sorcs2	-2.80335	2.70234e-65	1.69531e-63	ENSMUSG00000029093	sortilin-related VPS10 domain containing receptor 2
Krcc1	-2.87352	3.39426e-65	2.11953e-63	ENSMUSG00000053012	lysine-rich coiled-coil 1
Cmc1	-2.40442	1.22466e-64	7.61208e-63	ENSMUSG00000039163	COX assembly mitochondrial protein 1
Pmel	-1.15431	1.25635e-64	7.77321e-63	ENSMUSG00000025359	premelanosome protein
Arhgef10l	-1.30041	1.65364e-64	1.01846e-62	ENSMUSG00000040964	Rho guanine nucleotide exchange factor (GEF) 10-like
Cmtm4	-1.07497	1.68275e-64	1.03168e-62	ENSMUSG00000096188	CKLF-like MARVEL transmembrane domain containing 4
Chtf8	-1.02355	1.80074e-64	1.09902e-62	ENSMUSG00000046691	CTF8, chromosome transmission fidelity factor 8
Wls	-1.71009	2.46795e-64	1.49945e-62	ENSMUSG00000028173	wntless homolog (Drosophila)
Cenpb	-1.26873	6.48728e-64	3.92379e-62	ENSMUSG00000068267	centromere protein B
Cbr3	-1.23127	8.93502e-64	5.38016e-62	ENSMUSG00000022947	carbonyl reductase 3
Socs5	-2.07789	1.01132e-63	6.06253e-62	ENSMUSG00000037104	suppressor of cytokine signaling 5
Phactr2	-2.52278	2.05152e-63	1.22438e-61	ENSMUSG00000062866	phosphatase and actin regulator 2
Tstd3	-2.14413	4.43839e-63	2.63722e-61	ENSMUSG00000028251	thiosulfate sulfurtransferase (rhodanese)-like domain containing 3
Uckl1	-1.99694	4.79055e-63	2.82193e-61	ENSMUSG00000089917	uridine-cytidine kinase 1-like 1
Ap1m1	-1.27147	4.79109e-63	2.82193e-61	ENSMUSG00000003033	adaptor-related protein complex AP-1, mu subunit 1
Bhmt	1.62002	4.96195e-63	2.90986e-61	ENSMUSG00000074768	betaine-homocysteine methyltransferase
C1galt1	-2.62433	5.82271e-63	3.39986e-61	ENSMUSG00000042460	core 1 synthase, glycoprotein-N-acetylgalactosamine 3-beta-galactosyltransferase, 1
Acvr1b	-1.36323	1.46896e-62	8.54022e-61	ENSMUSG00000000532	activin A receptor, type 1B
Zzef1	-1.28863	1.58297e-62	9.16356e-61	ENSMUSG00000055670	zinc finger, ZZ-type with EF hand domain 1
Kctd21	-3.08107	2.11781e-62	1.22073e-60	ENSMUSG00000044952	potassium channel tetramerisation domain containing 21
Fmnl2	-1.79304	2.17632e-62	1.24912e-60	ENSMUSG00000036053	formin-like 2
2310039H08Rik	1.75781	2.22781e-62	1.27325e-60	ENSMUSG00000062619	RIKEN cDNA 2310039H08 gene
Atp1a3	2.20386	8.10687e-62	4.61373e-60	ENSMUSG00000040907	ATPase, Na+/K+ transporting, alpha 3 polypeptide
Dguok	-2.31888	1.02918e-61	5.8326e-60	ENSMUSG00000014554	deoxyguanosine kinase
Fbxo10	-1.90026	1.15419e-61	6.5137e-60	ENSMUSG00000048232	F-box protein 10
Psma8	-2.3735	1.30932e-61	7.35838e-60	ENSMUSG00000036743	proteasome (prosome, macropain) subunit, alpha type, 8
Fbxo46	-2.01184	3.02715e-61	1.6942e-59	ENSMUSG00000050428	F-box protein 46
Cdr2l	-1.76889	3.42243e-61	1.90751e-59	ENSMUSG00000050910	cerebellar degeneration-related protein 2-like
Kif3b	-1.95269	5.22931e-61	2.90259e-59	ENSMUSG00000027475	kinesin family member 3B
Cyr61	2.03822	5.47028e-61	3.0239e-59	ENSMUSG00000028195	cysteine rich protein 61
Cep112	-2.32959	6.75949e-61	3.72131e-59	ENSMUSG00000020728	centrosomal protein 112
Mbd5	-1.871	8.66164e-61	4.74912e-59	ENSMUSG00000036792	methyl-CpG binding domain protein 5
Actn2	3.01781	8.76361e-61	4.78557e-59	ENSMUSG00000052374	actinin alpha 2
Palm3	1.22767	1.37059e-60	7.45422e-59	ENSMUSG00000047986	paralemmin 3
Thumpd2	-2.06531	2.1672e-60	1.17395e-58	ENSMUSG00000024246	THUMP domain containing 2
Zfp72	-2.52207	2.77411e-60	1.49669e-58	ENSMUSG00000069184	zinc finger protein 72
Slc16a3	-1.05772	3.27707e-60	1.761e-58	ENSMUSG00000025161	solute carrier family 16 (monocarboxylic acid transporters), member 3
Rfc2	-1.07021	1.03913e-59	5.56181e-58	ENSMUSG00000023104	replication factor C (activator 1) 2
Lamb1	0.98845	1.34978e-59	7.19601e-58	ENSMUSG00000002900	laminin B1
Coq9	-1.49495	1.71057e-59	9.08351e-58	ENSMUSG00000031782	coenzyme Q9 homolog (yeast)
Stard3	-1.48243	2.75849e-59	1.45908e-57	ENSMUSG00000018167	START domain containing 3
Perp	1.65891	3.18822e-59	1.67979e-57	ENSMUSG00000019851	PERP, TP53 apoptosis effector
Alpl	-1.12344	4.87904e-59	2.56064e-57	ENSMUSG00000028766	alkaline phosphatase, liver/bone/kidney
Tulp3	-1.01917	5.16568e-59	2.70057e-57	ENSMUSG00000001521	tubby-like protein 3
Tfcp2	-1.68808	5.56195e-59	2.89651e-57	ENSMUSG00000009733	transcription factor CP2
Ttc17	-1.50585	1.10721e-58	5.74386e-57	ENSMUSG00000027194	tetratricopeptide repeat domain 17
Rabl6	-1.18739	1.98399e-58	1.02529e-56	ENSMUSG00000015087	RAB, member RAS oncogene family-like 6
Gopc	-1.60783	2.44294e-58	1.25765e-56	ENSMUSG00000019861	golgi associated PDZ and coiled-coil motif containing
Usp29	1.77791	3.17949e-58	1.63061e-56	ENSMUSG00000051527	ubiquitin specific peptidase 29
Tmppe	1.16107	4.88942e-58	2.49805e-56	ENSMUSG00000079260	transmembrane protein with metallophosphoesterase domain
Piezo1	-1.01807	7.60123e-58	3.86888e-56	ENSMUSG00000014444	piezo-type mechanosensitive ion channel component 1
Prkar1b	2.50628	1.35938e-57	6.89295e-56	ENSMUSG00000025855	protein kinase, cAMP dependent regulatory, type I beta
Nek1	-1.38815	2.11253e-57	1.06719e-55	ENSMUSG00000031644	NIMA (never in mitosis gene a)-related expressed kinase 1
Ppp2r2c	1.52686	3.68464e-57	1.85442e-55	ENSMUSG00000029120	protein phosphatase 2, regulatory subunit B, gamma
Agtrap	-0.967917	4.64191e-57	2.32751e-55	ENSMUSG00000029007	angiotensin II, type I receptor-associated protein
Ttc7b	-1.24555	4.83574e-57	2.41572e-55	ENSMUSG00000033530	tetratricopeptide repeat domain 7B
Blnk	2.3689	5.43439e-57	2.70476e-55	ENSMUSG00000061132	B cell linker
Mex3b	1.50603	7.63382e-57	3.78548e-55	ENSMUSG00000057706	mex3 homolog B (C. elegans)
Slc35f6	-1.36792	8.22002e-57	4.06123e-55	ENSMUSG00000029175	solute carrier family 35, member F6
Senp8	-2.23868	1.55403e-56	7.64989e-55	ENSMUSG00000051705	SUMO/sentrin specific peptidase 8
Ap3b2	-1.21758	2.52596e-56	1.23891e-54	ENSMUSG00000062444	adaptor-related protein complex 3, beta 2 subunit
Tab1	-1.55267	2.71838e-56	1.32846e-54	ENSMUSG00000022414	TGF-beta activated kinase 1/MAP3K7 binding protein 1
2410003L11Rik	-1.6639	3.01885e-56	1.46997e-54	ENSMUSG00000085860
2900011O08Rik	-1.66404	3.17969e-56	1.54272e-54	ENSMUSG00000044117	RIKEN cDNA 2900011O08 gene
Abcb1b	1.26751	3.61803e-56	1.7491e-54	ENSMUSG00000028970	ATP-binding cassette, sub-family B (MDR/TAP), member 1B
3632451O06Rik	-1.43405	7.5926e-56	3.65746e-54	ENSMUSG00000036242	RIKEN cDNA 3632451O06 gene
Slc16a6	-1.76787	1.55964e-55	7.48625e-54	ENSMUSG00000041920	solute carrier family 16 (monocarboxylic acid transporters), member 6
Axl	1.53985	2.96805e-55	1.41961e-53	ENSMUSG00000002602	AXL receptor tyrosine kinase
Faf2	-1.02733	4.77259e-55	2.27465e-53	ENSMUSG00000025873	Fas associated factor family member 2
Obox6	2.1831	7.27548e-55	3.45534e-53	ENSMUSG00000041583	oocyte specific homeobox 6
Atf4	-1.00103	1.0311e-54	4.87983e-53	ENSMUSG00000042406	activating transcription factor 4
Tspan9	-1.46127	2.69729e-54	1.27206e-52	ENSMUSG00000030352	tetraspanin 9
Usp11	-2.09863	4.12513e-54	1.93867e-52	ENSMUSG00000031066	ubiquitin specific peptidase 11
Ldlrad3	-1.11123	4.67733e-54	2.19055e-52	ENSMUSG00000048058	low density lipoprotein receptor class A domain containing 3
Zc3h4	1.04519	6.12483e-54	2.85854e-52	ENSMUSG00000059273	zinc finger CCCH-type containing 4
Ip6k1	-1.01981	6.18437e-54	2.87637e-52	ENSMUSG00000032594	inositol hexaphosphate kinase 1
Col17a1	3.1726	8.87145e-54	4.11196e-52	ENSMUSG00000025064	collagen, type XVII, alpha 1
4930461G14Rik	-3.13359	1.37916e-53	6.34885e-52	ENSMUSG00000097651
Pqlc3	-1.39673	1.37811e-53	6.34885e-52	ENSMUSG00000045679	PQ loop repeat containing
Ctgf	1.41381	3.55019e-53	1.62874e-51	ENSMUSG00000019997	connective tissue growth factor
Zkscan3	-1.2956	5.67178e-53	2.59325e-51	ENSMUSG00000021327	zinc finger with KRAB and SCAN domains 3
Snx30	-0.983018	5.91523e-53	2.69542e-51	ENSMUSG00000028385	sorting nexin family member 30
Itsn1	-0.987425	5.98872e-53	2.71973e-51	ENSMUSG00000022957	intersectin 1 (SH3 domain protein 1A)
Syngap1	1.63586	9.86758e-53	4.46624e-51	ENSMUSG00000067629	synaptic Ras GTPase activating protein 1 homolog (rat)
Des	1.72142	1.89686e-52	8.55678e-51	ENSMUSG00000026208	desmin
Cpsf2	-0.91604	2.53424e-52	1.13939e-50	ENSMUSG00000041781	cleavage and polyadenylation specific factor 2
Desi2	-1.11179	2.61831e-52	1.17328e-50	ENSMUSG00000026502	desumoylating isopeptidase 2
Lef1	-1.52695	3.45908e-52	1.5449e-50	ENSMUSG00000027985	lymphoid enhancer binding factor 1
Acpp	1.97158	4.55626e-52	2.02821e-50	ENSMUSG00000032561	acid phosphatase, prostate
Flrt2	-2.53832	7.41369e-52	3.28934e-50	ENSMUSG00000047414	fibronectin leucine rich transmembrane protein 2
Coq2	-2.29503	8.16489e-52	3.61076e-50	ENSMUSG00000029319	coenzyme Q2 homolog, prenyltransferase (yeast)
Ninj1	-1.49265	8.36147e-52	3.68561e-50	ENSMUSG00000037966	ninjurin 1
Mme	1.05005	9.77236e-52	4.29347e-50	ENSMUSG00000027820	membrane metallo endopeptidase
Ntn1	-1.01296	1.42678e-51	6.24818e-50	ENSMUSG00000020902	netrin 1
C130074G19Rik	1.39242	4.57567e-51	1.9973e-49	ENSMUSG00000039349	RIKEN cDNA C130074G19 gene
Idh2	-0.99026	5.22968e-51	2.27542e-49	ENSMUSG00000030541	isocitrate dehydrogenase 2 (NADP+), mitochondrial
D630023F18Rik	1.67408	6.60207e-51	2.8633e-49	ENSMUSG00000044816	RIKEN cDNA D630023F18 gene
Pipox	-1.00237	9.19932e-51	3.97694e-49	ENSMUSG00000017453	pipecolic acid oxidase
Whsc1l1	-1.17884	1.43626e-50	6.18921e-49	ENSMUSG00000054823	Wolf-Hirschhorn syndrome candidate 1-like 1 (human)
Atp6v0d1	-0.93827	1.83672e-50	7.88972e-49	ENSMUSG00000013160	ATPase, H+ transporting, lysosomal V0 subunit D1
Tia1	-1.59484	2.22598e-50	9.53145e-49	ENSMUSG00000071337	cytotoxic granule-associated RNA binding protein 1
Col4a1	1.52037	2.23484e-50	9.5391e-49	ENSMUSG00000031502	collagen, type IV, alpha 1
Hecw2	2.56948	3.68856e-50	1.56944e-48	ENSMUSG00000042807	HECT, C2 and WW domain containing E3 ubiquitin protein ligase 2
Atr	-1.0472	4.51477e-50	1.91494e-48	ENSMUSG00000032409	ataxia telangiectasia and Rad3 related
Setd4	1.3966	6.59641e-50	2.7891e-48	ENSMUSG00000022948	SET domain containing 4
Stat5b	-1.47857	7.44407e-50	3.13767e-48	ENSMUSG00000020919	signal transducer and activator of transcription 5B
Prdm5	-1.23192	8.80026e-50	3.69775e-48	ENSMUSG00000029913	PR domain containing 5
Dnal4	-1.47833	9.86143e-50	4.13077e-48	ENSMUSG00000022420	dynein, axonemal, light chain 4
Cxxc5	-0.960052	9.93189e-50	4.14741e-48	ENSMUSG00000046668	CXXC finger 5
Homez	-2.9555	1.02986e-49	4.28726e-48	ENSMUSG00000057156	homeodomain leucine zipper-encoding gene
Bin3	-1.4795	1.14707e-49	4.76053e-48	ENSMUSG00000022089	bridging integrator 3
Dcp1b	-2.54722	1.21769e-49	5.03811e-48	ENSMUSG00000041477	DCP1 decapping enzyme homolog B (S. cerevisiae)
Mtif2	-1.22446	2.8679e-49	1.18294e-47	ENSMUSG00000020459	mitochondrial translational initiation factor 2
Garnl3	-2.20668	3.01345e-49	1.23919e-47	ENSMUSG00000038860	GTPase activating RANGAP domain-like 3
Arl15	-1.30631	3.41984e-49	1.40203e-47	ENSMUSG00000042348	ADP-ribosylation factor-like 15
Cyp2j6	-2.52593	3.52256e-49	1.43977e-47	ENSMUSG00000052914	cytochrome P450, family 2, subfamily j, polypeptide 6
Htra1	1.65882	3.54654e-49	1.44519e-47	ENSMUSG00000006205	HtrA serine peptidase 1
Col2a1	2.54583	3.63038e-49	1.4749e-47	ENSMUSG00000022483	collagen, type II, alpha 1
Samm50	-1.00349	3.78033e-49	1.53121e-47	ENSMUSG00000022437	sorting and assembly machinery component 50 homolog (S. cerevisiae)
Ahnak	1.09851	4.05781e-49	1.63867e-47	ENSMUSG00000069833	AHNAK nucleoprotein (desmoyokin)
Pkd2	-1.06224	4.26031e-49	1.71532e-47	ENSMUSG00000034462	polycystic kidney disease 2
Fam198b	1.41353	4.92957e-49	1.97887e-47	ENSMUSG00000027955	family with sequence similarity 198, member B
Lrrc34	-1.13643	5.4383e-49	2.17661e-47	ENSMUSG00000027702	leucine rich repeat containing 34
Kcnq1ot1	1.46135	6.81372e-49	2.71102e-47	ENSMUSG00000101609
Lamb3	2.36625	1.17971e-48	4.67998e-47	ENSMUSG00000026639	laminin, beta 3
Cuedc2	-0.972026	2.04485e-48	8.08826e-47	ENSMUSG00000036748	CUE domain containing 2
Pigq	-1.1526	2.77525e-48	1.09452e-46	ENSMUSG00000025728	phosphatidylinositol glycan anchor biosynthesis, class Q
Ube2i	1.10252	3.55127e-48	1.39649e-46	ENSMUSG00000015120	ubiquitin-conjugating enzyme E2I
Hscb	-2.00539	3.80579e-48	1.49222e-46	ENSMUSG00000043510	HscB iron-sulfur cluster co-chaperone homolog (E. coli)
Klk10	3.03511	4.71396e-48	1.84295e-46	ENSMUSG00000030693	kallikrein related-peptidase 10
Ralgapa1	-1.01937	4.75494e-48	1.8536e-46	ENSMUSG00000021027	Ral GTPase activating protein, alpha subunit 1
C2cd2	-1.6235	8.14302e-48	3.16522e-46	ENSMUSG00000045975	C2 calcium-dependent domain containing 2
Mrpl24	-1.03464	9.50761e-48	3.68502e-46	ENSMUSG00000019710	mitochondrial ribosomal protein L24
Platr7	-1.89928	1.04249e-47	4.01746e-46	ENSMUSG00000097076
St6gal1	-1.84584	1.04222e-47	4.01746e-46	ENSMUSG00000022885	beta galactoside alpha 2,6 sialyltransferase 1
Notum	-1.01959	1.12684e-47	4.33014e-46	ENSMUSG00000042988	notum pectinacetylesterase homolog (Drosophila)
Zswim3	-1.29075	1.94925e-47	7.46916e-46	ENSMUSG00000045822	zinc finger SWIM-type containing 3
Desi1	-1.24812	2.0055e-47	7.66295e-46	ENSMUSG00000022472	desumoylating isopeptidase 1
Zswim5	-1.59519	2.10895e-47	8.03546e-46	ENSMUSG00000033948	zinc finger SWIM-type containing 5
Oplah	1.36535	2.34891e-47	8.92452e-46	ENSMUSG00000022562	5-oxoprolinase (ATP-hydrolysing)
Fsd1l	-1.16205	2.54268e-47	9.63363e-46	ENSMUSG00000054752	fibronectin type III and SPRY domain containing 1-like
Cwh43	3.69608	2.81732e-47	1.06443e-45	ENSMUSG00000029154	cell wall biogenesis 43 C-terminal homolog (S. cerevisiae)
Micu2	-2.81225	3.16581e-47	1.19275e-45	ENSMUSG00000021973	mitochondrial calcium uptake 2
Snhg4	0.996861	4.02688e-47	1.51294e-45	ENSMUSG00000097769
Flywch1	-1.38435	4.56415e-47	1.71003e-45	ENSMUSG00000040097	FLYWCH-type zinc finger 1
Slco2a1	3.533	5.41338e-47	2.02259e-45	ENSMUSG00000032548	solute carrier organic anion transporter family, member 2a1
Kcnh8	-2.38119	5.45957e-47	2.03422e-45	ENSMUSG00000035580	potassium voltage-gated channel, subfamily H (eag-related), member 8
Rasa3	-2.29926	8.60621e-47	3.19781e-45	ENSMUSG00000031453	RAS p21 protein activator 3
Tspan5	-1.38478	9.06393e-47	3.35863e-45	ENSMUSG00000028152	tetraspanin 5
Pdzd4	-1.26939	9.8404e-47	3.63637e-45	ENSMUSG00000002006	PDZ domain containing 4
Slc5a3	1.38458	1.09304e-46	4.02814e-45	ENSMUSG00000089774	solute carrier family 5 (inositol transporters), member 3
Pcca	-1.28849	1.46442e-46	5.38203e-45	ENSMUSG00000041650	propionyl-Coenzyme A carboxylase, alpha polypeptide
Ak3	-1.75558	1.73573e-46	6.36184e-45	ENSMUSG00000024782	adenylate kinase 3
Map6	1.84847	1.80504e-46	6.59794e-45	ENSMUSG00000055407	microtubule-associated protein 6
Prdx6	0.870826	1.89705e-46	6.91552e-45	ENSMUSG00000026701	peroxiredoxin 6
Atp6v0a4	1.58682	2.15643e-46	7.83987e-45	ENSMUSG00000038600	ATPase, H+ transporting, lysosomal V0 subunit A4
Scn3b	2.1533	2.29636e-46	8.32616e-45	ENSMUSG00000049281	sodium channel, voltage-gated, type III, beta
Spopl	-2.10845	2.76963e-46	1.00152e-44	ENSMUSG00000026771	speckle-type POZ protein-like
Aspg	2.30963	3.04311e-46	1.09747e-44	ENSMUSG00000037686	asparaginase homolog (S. cerevisiae)
Rhbdd1	-1.77917	3.21215e-46	1.15535e-44	ENSMUSG00000026142	rhomboid domain containing 1
Chd3	1.19891	3.586e-46	1.28638e-44	ENSMUSG00000018474	chromodomain helicase DNA binding protein 3
Arhgdib	1.93018	4.1767e-46	1.49431e-44	ENSMUSG00000030220	Rho, GDP dissociation inhibitor (GDI) beta
Gnb4	-1.29662	4.99396e-46	1.78197e-44	ENSMUSG00000027669	guanine nucleotide binding protein (G protein), beta 4
Adck5	-1.40709	9.52745e-46	3.39067e-44	ENSMUSG00000022550	aarF domain containing kinase 5
Smyd1	2.20687	1.41144e-45	5.00988e-44	ENSMUSG00000055027	SET and MYND domain containing 1
Trp53cor1	-2.90663	1.53691e-45	5.44091e-44	ENSMUSG00000085912
Pglyrp1	-1.68697	1.76879e-45	6.24539e-44	ENSMUSG00000030413	peptidoglycan recognition protein 1
Actr3b	-2.29254	1.97763e-45	6.96457e-44	ENSMUSG00000056367	ARP3 actin-related protein 3B
Dab1	-1.39967	2.06244e-45	7.24433e-44	ENSMUSG00000028519	disabled 1
Ehf	2.44022	2.75662e-45	9.65748e-44	ENSMUSG00000012350	ets homologous factor
Top2b	-1.36334	3.03746e-45	1.06138e-43	ENSMUSG00000017485	topoisomerase (DNA) II beta
Zmynd11	-1.03332	3.99212e-45	1.39136e-43	ENSMUSG00000021156	zinc finger, MYND domain containing 11
Prex2	-1.48905	9.6403e-45	3.35125e-43	ENSMUSG00000048960	phosphatidylinositol-3,4,5-trisphosphate-dependent Rac exchange factor 2
Cenpv	-1.16123	1.00672e-44	3.49066e-43	ENSMUSG00000018509	centromere protein V
Ept1	0.9591	1.20425e-44	4.16484e-43	ENSMUSG00000075703	ethanolaminephosphotransferase 1 (CDP-ethanolamine-specific)
Etfa	-0.956854	1.33548e-44	4.60688e-43	ENSMUSG00000032314	electron transferring flavoprotein, alpha polypeptide
Ccl25	1.95725	1.39786e-44	4.80979e-43	ENSMUSG00000023235	chemokine (C-C motif) ligand 25
Azi2	-1.11102	1.92843e-44	6.61847e-43	ENSMUSG00000039285	5-azacytidine induced gene 2
Stmn2	-1.12374	2.32809e-44	7.96987e-43	ENSMUSG00000027500	stathmin-like 2
3110057O12Rik	-2.5349	3.46596e-44	1.18352e-42	ENSMUSG00000037818	RIKEN cDNA 3110057O12 gene
Slc44a1	-0.935328	4.97409e-44	1.69421e-42	ENSMUSG00000028412	solute carrier family 44, member 1
Atp10d	-0.907195	5.12077e-44	1.73977e-42	ENSMUSG00000046808	ATPase, class V, type 10D
Ncaph2	-0.916574	5.42385e-44	1.83811e-42	ENSMUSG00000008690	non-SMC condensin II complex, subunit H2
Ntmt1	-1.19065	5.4477e-44	1.84157e-42	ENSMUSG00000026857	N-terminal Xaa-Pro-Lys N-methyltransferase 1
Eda	-2.1579	6.23236e-44	2.10155e-42	ENSMUSG00000059327	ectodysplasin-A
Limch1	2.33093	7.24844e-44	2.43808e-42	ENSMUSG00000037736	LIM and calponin homology domains 1
Myl12b	-0.98742	8.13792e-44	2.73045e-42	ENSMUSG00000034868	myosin, light chain 12B, regulatory
Ahi1	-1.82786	8.16322e-44	2.73215e-42	ENSMUSG00000019986	Abelson helper integration site 1
Nsf	-0.873652	1.08001e-43	3.60573e-42	ENSMUSG00000034187	N-ethylmaleimide sensitive fusion protein
Gli2	-0.927687	1.11237e-43	3.70459e-42	ENSMUSG00000048402	GLI-Kruppel family member GLI2
Xxylt1	-1.13291	1.12297e-43	3.7307e-42	ENSMUSG00000047434	xyloside xylosyltransferase 1
Fnbp1	-0.866467	1.41301e-43	4.68272e-42	ENSMUSG00000075415	formin binding protein 1
Epdr1	-2.42971	1.49577e-43	4.94484e-42	ENSMUSG00000002808	ependymin related protein 1 (zebrafish)
Pls3	-1.06455	1.50635e-43	4.96764e-42	ENSMUSG00000016382	plastin 3 (T-isoform)
Stx2	-1.87689	1.63664e-43	5.38415e-42	ENSMUSG00000029428	syntaxin 2
Itgb3bp	-1.54093	1.71567e-43	5.61675e-42	ENSMUSG00000028549	integrin beta 3 binding protein (beta3-endonexin)
Dnase2a	-1.19329	1.71309e-43	5.61675e-42	ENSMUSG00000003812	deoxyribonuclease II alpha
Ppa2	-1.30902	1.89145e-43	6.17722e-42	ENSMUSG00000028013	pyrophosphatase (inorganic) 2
Cask	-1.17329	2.60062e-43	8.47275e-42	ENSMUSG00000031012	calcium/calmodulin-dependent serine protein kinase (MAGUK family)
Plch1	-1.59383	5.24283e-43	1.70398e-41	ENSMUSG00000036834	phospholipase C, eta 1
Hlcs	-1.63277	5.27053e-43	1.70887e-41	ENSMUSG00000040820	holocarboxylase synthetase (biotin- [propriony-Coenzyme A-carboxylase (ATP-hydrolysing)] ligase)
Synrg	-1.14845	8.48859e-43	2.74566e-41	ENSMUSG00000034940	synergin, gamma
Stxbp1	-1.28131	8.70443e-43	2.80874e-41	ENSMUSG00000026797	syntaxin binding protein 1
Zfp934	-2.01796	9.27589e-43	2.98599e-41	ENSMUSG00000074865	zinc finger protein 934
Tspo	-1.85529	1.03602e-42	3.32711e-41	ENSMUSG00000041736	translocator protein
Gm1564	1.71973	1.18425e-42	3.79409e-41	ENSMUSG00000051455	predicted gene 1564
Peg3	-0.872791	1.44311e-42	4.61246e-41	ENSMUSG00000002265	paternally expressed 3
Liph	-0.98237	1.57033e-42	5.00723e-41	ENSMUSG00000044626	lipase, member H
AW146154	-2.04951	2.32569e-42	7.39832e-41	ENSMUSG00000074166	expressed sequence AW146154
Cox20	-2.03923	2.42199e-42	7.68655e-41	ENSMUSG00000026500	COX20 Cox2 chaperone
Rab30	-1.88591	2.84674e-42	9.01335e-41	ENSMUSG00000030643	RAB30, member RAS oncogene family
Ssr4	-1.014	3.77488e-42	1.1924e-40	ENSMUSG00000002014	signal sequence receptor, delta
Pecam1	-1.04111	4.24057e-42	1.33637e-40	ENSMUSG00000020717	platelet/endothelial cell adhesion molecule 1
Vangl1	0.807899	4.83731e-42	1.52088e-40	ENSMUSG00000027860	vang-like 1 (van gogh, Drosophila)
Numa1	-0.878478	5.18494e-42	1.62638e-40	ENSMUSG00000066306	nuclear mitotic apparatus protein 1
2310067B10Rik	-0.955274	6.4561e-42	2.02042e-40	ENSMUSG00000020747	RIKEN cDNA 2310067B10 gene
Sec22c	-1.70975	7.24611e-42	2.2624e-40	ENSMUSG00000061536	SEC22 vesicle trafficking protein homolog C (S. cerevisiae)
Ercc6l2	-1.60394	8.33484e-42	2.59631e-40	ENSMUSG00000021470	excision repair cross-complementing rodent repair deficiency, complementation group 6 like 2
Gm4737	1.10905	8.62684e-42	2.68108e-40	ENSMUSG00000048087	predicted gene 4737
Ror1	-1.60119	9.35532e-42	2.90079e-40	ENSMUSG00000035305	receptor tyrosine kinase-like orphan receptor 1
Dnaic1	2.54316	9.81312e-42	3.03577e-40	ENSMUSG00000061322	dynein, axonemal, intermediate chain 1
Tek	1.12996	1.13914e-41	3.51596e-40	ENSMUSG00000006386	endothelial-specific receptor tyrosine kinase
Ccdc90b	-1.26885	1.24779e-41	3.8425e-40	ENSMUSG00000030613	coiled-coil domain containing 90B
6330416G13Rik	1.29061	1.29534e-41	3.97986e-40	ENSMUSG00000045917	RIKEN cDNA 6330416G13 gene
Mcoln1	-1.07522	1.56394e-41	4.79419e-40	ENSMUSG00000004567	mucolipin 1
Cdca7l	-1.46772	1.60386e-41	4.90541e-40	ENSMUSG00000021175	cell division cycle associated 7 like
Fam126a	-1.49127	1.96779e-41	6.00487e-40	ENSMUSG00000028995	family with sequence similarity 126, member A
Gipc1	-1.05535	2.04151e-41	6.21578e-40	ENSMUSG00000019433	GIPC PDZ domain containing family, member 1
Jakmip1	-0.996548	2.06423e-41	6.27079e-40	ENSMUSG00000063646	janus kinase and microtubule interacting protein 1
Timeless	-0.846788	2.31104e-41	7.00477e-40	ENSMUSG00000039994	timeless circadian clock 1
Igfals	-2.26656	2.75044e-41	8.31791e-40	ENSMUSG00000046070	insulin-like growth factor binding protein, acid labile subunit
Lrrc27	1.80715	4.50214e-41	1.3585e-39	ENSMUSG00000015980	leucine rich repeat containing 27
Fut8	-1.36001	4.52239e-41	1.36156e-39	ENSMUSG00000021065	fucosyltransferase 8
Grik3	-0.864297	8.50402e-41	2.55461e-39	ENSMUSG00000001985	glutamate receptor, ionotropic, kainate 3
Tceanc	1.44809	8.82839e-41	2.64616e-39	ENSMUSG00000051224	transcription elongation factor A (SII) N-terminal and central domain containing
Zic2	-0.930531	9.07401e-41	2.71375e-39	ENSMUSG00000061524	zinc finger protein of the cerebellum 2
Usp20	-1.64996	9.16304e-41	2.73432e-39	ENSMUSG00000026854	ubiquitin specific peptidase 20
Zfp961	-0.896323	1.4223e-40	4.23489e-39	ENSMUSG00000052446	zinc finger protein 961
Slc38a9	-1.32897	1.48817e-40	4.42124e-39	ENSMUSG00000047789	solute carrier family 38, member 9
Arhgap12	-0.847793	1.61417e-40	4.78503e-39	ENSMUSG00000041225	Rho GTPase activating protein 12
Sema5b	-1.53427	1.69177e-40	5.00408e-39	ENSMUSG00000052133	sema domain, seven thrombospondin repeats (type 1 and type 1-like), transmembrane domain (TM) and short cytoplasmic domain, (semaphorin) 5B
Adnp2	-0.94393	1.81953e-40	5.3702e-39	ENSMUSG00000053950	ADNP homeobox 2
Ttc13	-1.01199	2.24433e-40	6.6095e-39	ENSMUSG00000037300	tetratricopeptide repeat domain 13
Ephb2	-2.39679	2.36875e-40	6.96071e-39	ENSMUSG00000028664	Eph receptor B2
Irf9	1.05893	2.6777e-40	7.85149e-39	ENSMUSG00000002325	interferon regulatory factor 9
Ddah1	1.00216	2.68654e-40	7.86031e-39	ENSMUSG00000028194	dimethylarginine dimethylaminohydrolase 1
Bach2	-1.6565	2.82151e-40	8.23734e-39	ENSMUSG00000040270	BTB and CNC homology 2
Glt8d1	-1.44706	2.92558e-40	8.50576e-39	ENSMUSG00000021916	glycosyltransferase 8 domain containing 1
Has3	1.69774	2.92606e-40	8.50576e-39	ENSMUSG00000031910	hyaluronan synthase 3
Cdk5rap3	-0.895847	2.97306e-40	8.62379e-39	ENSMUSG00000018669	CDK5 regulatory subunit associated protein 3
Srek1ip1	-1.22947	3.13615e-40	9.07732e-39	ENSMUSG00000021716	splicing regulatory glutamine/lysine-rich protein 1interacting protein 1
Rasgef1a	-1.36492	3.2503e-40	9.3876e-39	ENSMUSG00000030134	RasGEF domain family, member 1A
C330018D20Rik	1.52267	3.2959e-40	9.49897e-39	ENSMUSG00000024592	RIKEN cDNA C330018D20 gene
Frmd5	-3.75958	4.01154e-40	1.15368e-38	ENSMUSG00000027238	FERM domain containing 5
Aasdh	1.16846	7.17491e-40	2.05905e-38	ENSMUSG00000055923	aminoadipate-semialdehyde dehydrogenase
Kif1a	2.2452	7.21883e-40	2.06725e-38	ENSMUSG00000014602	kinesin family member 1A
Atf5	-1.33837	9.20941e-40	2.63171e-38	ENSMUSG00000038539	activating transcription factor 5
Ptprtos	-1.61505	9.99268e-40	2.8495e-38	ENSMUSG00000084919
Cep72	-1.28213	1.0695e-39	3.04334e-38	ENSMUSG00000021572	centrosomal protein 72
Gpr19	0.958821	1.12799e-39	3.20302e-38	ENSMUSG00000032641	G protein-coupled receptor 19
Hck	-1.67686	1.21279e-39	3.43659e-38	ENSMUSG00000003283	hemopoietic cell kinase
Gstcd	-1.15202	1.28039e-39	3.62053e-38	ENSMUSG00000028018	glutathione S-transferase, C-terminal domain containing
Fem1a	-1.0623	1.42153e-39	4.01122e-38	ENSMUSG00000043683	feminization 1 homolog a (C. elegans)
Bhlhe40	-1.00185	1.84634e-39	5.19904e-38	ENSMUSG00000030103	basic helix-loop-helix family, member e40
Zfp808	-1.47334	2.22802e-39	6.26074e-38	ENSMUSG00000074867	zinc finger protein 80
Ubox5	-1.20837	2.96534e-39	8.31527e-38	ENSMUSG00000027300	U box domain containing 5
Krt8	1.32494	4.29932e-39	1.20309e-37	ENSMUSG00000049382	keratin 8
Gas6	1.08013	4.56897e-39	1.27591e-37	ENSMUSG00000031451	growth arrest specific 6
Rpl15	0.797886	4.82376e-39	1.34427e-37	ENSMUSG00000012405	ribosomal protein L15
Ndufv2	-0.970169	4.89002e-39	1.35993e-37	ENSMUSG00000024099	NADH dehydrogenase (ubiquinone) flavoprotein 2
Slc5a1	2.18175	4.98789e-39	1.38429e-37	ENSMUSG00000011034	solute carrier family 5 (sodium/glucose cotransporter), member 1
Cachd1	-0.814337	5.16171e-39	1.42959e-37	ENSMUSG00000028532	cache domain containing 1
Cpt1a	-0.918144	5.18536e-39	1.4332e-37	ENSMUSG00000024900	carnitine palmitoyltransferase 1a, liver
Gtf2a1	0.836604	5.78683e-39	1.59617e-37	ENSMUSG00000020962	general transcription factor II A, 1
1110002L01Rik	-1.23303	5.99648e-39	1.65032e-37	ENSMUSG00000071456
Kctd15	1.129	6.0076e-39	1.65032e-37	ENSMUSG00000030499	potassium channel tetramerisation domain containing 15
Neo1	0.880185	6.28182e-39	1.72214e-37	ENSMUSG00000032340	neogenin
Mycl	0.983906	6.98197e-39	1.9102e-37	ENSMUSG00000028654	v-myc myelocytomatosis viral oncogene homolog, lung carcinoma derived (avian)
Rqcd1	-0.788358	7.63603e-39	2.08491e-37	ENSMUSG00000026174	rcd1 (required for cell differentiation) homolog 1 (S. pombe)
Icosl	1.61605	9.5682e-39	2.60719e-37	ENSMUSG00000000732	icos ligand
Ctc1	-0.815841	9.89967e-39	2.69207e-37	ENSMUSG00000020898	CTS telomere maintenance complex component 1
Shroom4	-2.55944	1.0844e-38	2.94294e-37	ENSMUSG00000068270	shroom family member 4
Edn1	1.77195	1.26156e-38	3.41686e-37	ENSMUSG00000021367	endothelin 1
S1pr2	-1.0951	1.41125e-38	3.81462e-37	ENSMUSG00000043895	sphingosine-1-phosphate receptor 2
Fbxl20	-1.11381	1.51162e-38	4.07775e-37	ENSMUSG00000020883	F-box and leucine-rich repeat protein 20
Agfg2	-1.22259	1.5384e-38	4.14171e-37	ENSMUSG00000029722	ArfGAP with FG repeats 2
Platr10	0.858061	1.56833e-38	4.21387e-37	ENSMUSG00000099370
Crhr2	2.35123	2.07025e-38	5.55141e-37	ENSMUSG00000003476	corticotropin releasing hormone receptor 2
Uqcc2	-1.31786	2.24338e-38	6.0037e-37	ENSMUSG00000024208	ubiquinol-cytochrome c reductase complex assembly factor 2
Pxmp4	-1.89158	2.41118e-38	6.43999e-37	ENSMUSG00000000876	peroxisomal membrane protein 4
Cox6b2	1.31565	2.754e-38	7.34109e-37	ENSMUSG00000051811	cytochrome c oxidase subunit VIb polypeptide 2
Ttc8	-3.12616	3.70253e-38	9.85003e-37	ENSMUSG00000021013	tetratricopeptide repeat domain 8
Chpf2	-1.24969	3.75544e-38	9.97113e-37	ENSMUSG00000038181	chondroitin polymerizing factor 2
Tmem175	-1.7921	3.78279e-38	1.0024e-36	ENSMUSG00000013495	transmembrane protein 175
Nkrf	0.954985	4.77389e-38	1.26255e-36	ENSMUSG00000044149	NF-kappaB repressing factor
Krt13	2.47474	5.84661e-38	1.54323e-36	ENSMUSG00000044041	keratin 13
Cryl1	-2.7721	5.90902e-38	1.55666e-36	ENSMUSG00000021947	crystallin, lambda 1
Ncoa7	-1.75597	6.70701e-38	1.76343e-36	ENSMUSG00000039697	nuclear receptor coactivator 7
Skil	-0.829396	7.05478e-38	1.85126e-36	ENSMUSG00000027660	SKI-like
Pmepa1	-1.45372	7.66441e-38	2.00733e-36	ENSMUSG00000038400	prostate transmembrane protein, androgen induced 1
B430306N03Rik	4.72376	7.92637e-38	2.07192e-36	ENSMUSG00000043740	RIKEN cDNA B430306N03 gene
Dnah2	2.14335	8.72556e-38	2.27641e-36	ENSMUSG00000005237	dynein, axonemal, heavy chain 2
Lamb2	0.812062	9.48032e-38	2.46854e-36	ENSMUSG00000052911	laminin, beta 2
Sntb1	-2.27313	1.18489e-37	3.07934e-36	ENSMUSG00000060429	syntrophin, basic 1
Ppp1r21	-1.07959	1.72454e-37	4.4732e-36	ENSMUSG00000034709	protein phosphatase 1, regulatory subunit 21
Serping1	1.4833	2.00859e-37	5.19998e-36	ENSMUSG00000023224	serine (or cysteine) peptidase inhibitor, clade G, member 1
Slc44a2	-0.935626	2.42237e-37	6.25917e-36	ENSMUSG00000057193	solute carrier family 44, member 2
Clybl	-1.1492	2.45301e-37	6.32623e-36	ENSMUSG00000025545	citrate lyase beta like
Vwf	1.10211	3.1628e-37	8.14119e-36	ENSMUSG00000001930	Von Willebrand factor homolog
Alpk3	-1.16028	3.27172e-37	8.40551e-36	ENSMUSG00000038763	alpha-kinase 3
Pir	-1.12158	3.33918e-37	8.56252e-36	ENSMUSG00000031379	pirin
Plekha2	-0.792525	3.36794e-37	8.61989e-36	ENSMUSG00000031557	pleckstrin homology domain-containing, family A (phosphoinositide binding specific) member 2
Tyms	-0.762471	3.58372e-37	9.15478e-36	ENSMUSG00000025747	thymidylate synthase
Cnga3	2.10139	3.93905e-37	1.00435e-35	ENSMUSG00000026114	cyclic nucleotide gated channel alpha 3
P4ha1	-0.882147	4.9603e-37	1.26235e-35	ENSMUSG00000019916	procollagen-proline, 2-oxoglutarate 4-dioxygenase (proline 4-hydroxylase), alpha 1 polypeptide
Pctp	-2.00582	5.45337e-37	1.38522e-35	ENSMUSG00000020553	phosphatidylcholine transfer protein
Gja1	-0.762739	6.62028e-37	1.67846e-35	ENSMUSG00000050953	gap junction protein, alpha 1
Crabp1	1.55011	7.04262e-37	1.78219e-35	ENSMUSG00000032291	cellular retinoic acid binding protein I
Sdhb	-0.929569	7.79752e-37	1.96953e-35	ENSMUSG00000009863	succinate dehydrogenase complex, subunit B, iron sulfur (Ip)
Pvrl1	-1.32049	8.67886e-37	2.18805e-35	ENSMUSG00000032012	poliovirus receptor-related 1
Phkb	-1.1063	9.78932e-37	2.4634e-35	ENSMUSG00000036879	phosphorylase kinase beta
Lrrc8d	-0.959543	9.87985e-37	2.48155e-35	ENSMUSG00000046079	leucine rich repeat containing 8D
Galnt10	-1.43735	1.02351e-36	2.56601e-35	ENSMUSG00000020520	UDP-N-acetyl-alpha-D-galactosamine:polypeptide N-acetylgalactosaminyltransferase 10
Ppap2a	-1.04543	1.28013e-36	3.2034e-35	ENSMUSG00000021759	phosphatidic acid phosphatase type 2A
Arl3	-1.20139	1.314e-36	3.28208e-35	ENSMUSG00000025035	ADP-ribosylation factor-like 3
Pxdn	-2.49892	1.42733e-36	3.55857e-35	ENSMUSG00000020674	peroxidasin homolog (Drosophila)
Lrch3	-0.979297	1.65428e-36	4.11677e-35	ENSMUSG00000022801	leucine-rich repeats and calponin homology (CH) domain containing 3
Creb3l2	-1.12001	1.85689e-36	4.61247e-35	ENSMUSG00000038648	cAMP responsive element binding protein 3-like 2
Nthl1	0.991408	2.11413e-36	5.2418e-35	ENSMUSG00000041429	nth (endonuclease III)-like 1 (E.coli)
Cirbp	-1.25045	2.19334e-36	5.42822e-35	ENSMUSG00000045193	cold inducible RNA binding protein
Rnf135	-1.37945	2.50895e-36	6.19793e-35	ENSMUSG00000020707	ring finger protein 135
Fkbp10	1.86314	2.80679e-36	6.92103e-35	ENSMUSG00000001555	FK506 binding protein 10
Spi1	2.1794	3.09217e-36	7.61081e-35	ENSMUSG00000002111	spleen focus forming virus (SFFV) proviral integration oncogene
Tldc1	-1.50605	3.36655e-36	8.27105e-35	ENSMUSG00000034105	TBC/LysM associated domain containing 1
Atxn1l	-1.10152	3.45898e-36	8.48267e-35	ENSMUSG00000069895	ataxin 1-like
Dmgdh	0.91281	3.60356e-36	8.82119e-35	ENSMUSG00000042102	dimethylglycine dehydrogenase precursor
Smap1	-0.825001	3.7877e-36	9.25516e-35	ENSMUSG00000026155	small ArfGAP 1
Dhtkd1	-0.98413	3.79976e-36	9.26784e-35	ENSMUSG00000025815	dehydrogenase E1 and transketolase domain containing 1
Samd9l	-1.78753	3.96206e-36	9.64626e-35	ENSMUSG00000047735	sterile alpha motif domain containing 9-like
Gm3604	-1.66566	4.04474e-36	9.82982e-35	ENSMUSG00000094942	predicted gene 3604
Ncor2	-0.755485	4.48472e-36	1.08795e-34	ENSMUSG00000029478	nuclear receptor co-repressor 2
Btrc	-1.01836	6.09949e-36	1.47702e-34	ENSMUSG00000025217	beta-transducin repeat containing protein
Ano10	-2.90909	6.42776e-36	1.55372e-34	ENSMUSG00000037949	anoctamin 10
Pter	-2.52005	7.01042e-36	1.69153e-34	ENSMUSG00000026730	phosphotriesterase related
Galns	-2.68782	7.56171e-36	1.82129e-34	ENSMUSG00000015027	galactosamine (N-acetyl)-6-sulfate sulfatase
Rad54b	-1.02636	8.19793e-36	1.97101e-34	ENSMUSG00000078773	RAD54 homolog B (S. cerevisiae)
Myo6	-1.36074	9.01621e-36	2.16389e-34	ENSMUSG00000033577	myosin VI
Ccdc167	-1.66071	9.09107e-36	2.17798e-34	ENSMUSG00000024018	coiled-coil domain containing 167
Tbc1d24	-0.876341	9.11586e-36	2.18005e-34	ENSMUSG00000036473	netrin 3
Arhgef28	1.38897	1.12996e-35	2.69751e-34	ENSMUSG00000021662	Rho guanine nucleotide exchange factor (GEF) 28
Aoah	-1.11445	1.18002e-35	2.81204e-34	ENSMUSG00000021322	acyloxyacyl hydrolase
Foxred1	0.89885	1.22879e-35	2.9231e-34	ENSMUSG00000039048	FAD-dependent oxidoreductase domain containing 1
5031425E22Rik	1.25882	1.36108e-35	3.23209e-34	ENSMUSG00000073147
Ephx1	-1.08146	1.55859e-35	3.6946e-34	ENSMUSG00000038776	epoxide hydrolase 1, microsomal
Zbtb26	-1.03449	2.1618e-35	5.11549e-34	ENSMUSG00000050714	zinc finger and BTB domain containing 26
Bicd1	-1.85209	2.237e-35	5.28417e-34	ENSMUSG00000003452	bicaudal D homolog 1 (Drosophila)
Jagn1	-1.00436	2.41104e-35	5.68533e-34	ENSMUSG00000051256	jagunal homolog 1 (Drosophila)
4933408N05Rik	4.3119	2.54266e-35	5.98523e-34	ENSMUSG00000084848
Ap4b1	1.02539	2.87752e-35	6.76167e-34	ENSMUSG00000032952	adaptor-related protein complex AP-4, beta 1
Upk1a	1.4441	3.24934e-35	7.6221e-34	ENSMUSG00000006313	uroplakin 1A
Tbc1d9b	-1.08642	3.68132e-35	8.62042e-34	ENSMUSG00000036644	TBC1 domain family, member 9B
Serinc5	-1.07801	4.12709e-35	9.64751e-34	ENSMUSG00000021703	serine incorporator 5
Cdon	-1.1759	4.69752e-35	1.0962e-33	ENSMUSG00000038119	cell adhesion molecule-related/down-regulated by oncogenes
Fam208b	-0.883942	4.78879e-35	1.11556e-33	ENSMUSG00000033799	family with sequence similarity 208, member B
Zfp365	1.24451	5.24511e-35	1.21976e-33	ENSMUSG00000037855	zinc finger protein 365
Efr3b	1.24219	5.44883e-35	1.26495e-33	ENSMUSG00000020658	EFR3 homolog B (S. cerevisiae)
Unc13d	1.56017	5.75896e-35	1.33465e-33	ENSMUSG00000057948	unc-13 homolog D (C. elegans)
Anapc15	0.90275	6.16203e-35	1.42562e-33	ENSMUSG00000030649	anaphase prompoting complex C subunit 15
Plekhm3	-1.23281	7.15886e-35	1.6534e-33	ENSMUSG00000051344	pleckstrin homology domain containing, family M, member 3
Glo1	-0.810988	7.60405e-35	1.75322e-33	ENSMUSG00000024026	glyoxalase 1
Klhl5	-2.38127	7.99384e-35	1.83995e-33	ENSMUSG00000054920	kelch-like 5
Cyba	-1.57071	1.08664e-34	2.49686e-33	ENSMUSG00000006519	cytochrome b-245, alpha polypeptide
Tmem51	-1.07967	1.16139e-34	2.66409e-33	ENSMUSG00000040616	transmembrane protein 51
Dnah10	2.10091	1.16437e-34	2.6664e-33	ENSMUSG00000038011	dynein, axonemal, heavy chain 10
Kank4os	1.55832	1.16701e-34	2.66791e-33	ENSMUSG00000085843
St3gal4	-1.14011	1.20795e-34	2.75682e-33	ENSMUSG00000032038	ST3 beta-galactoside alpha-2,3-sialyltransferase 4
Ptprf	0.877535	1.36933e-34	3.11986e-33	ENSMUSG00000033295	protein tyrosine phosphatase, receptor type, F
Padi3	2.15974	1.46346e-34	3.3287e-33	ENSMUSG00000025328	peptidyl arginine deiminase, type III
Hibch	-1.45572	1.50725e-34	3.42253e-33	ENSMUSG00000041426	3-hydroxyisobutyryl-Coenzyme A hydrolase
Calb2	1.20949	1.61506e-34	3.66116e-33	ENSMUSG00000003657	calbindin 2
Ccbl1	-1.75086	1.69981e-34	3.84682e-33	ENSMUSG00000039648	cysteine conjugate-beta lyase 1
Snap47	-1.01234	1.70276e-34	3.84704e-33	ENSMUSG00000009894	synaptosomal-associated protein, 47
Slc12a8	-0.950312	2.14074e-34	4.82847e-33	ENSMUSG00000035506	solute carrier family 12 (potassium/chloride transporters), member 8
Klhl13	0.789372	2.42696e-34	5.46492e-33	ENSMUSG00000036782	kelch-like 13
Mllt6	0.877619	2.46678e-34	5.54532e-33	ENSMUSG00000038437	myeloid/lymphoid or mixed-lineage leukemia (trithorax homolog, Drosophila); translocated to, 6
3110056K07Rik	1.4109	2.77739e-34	6.23318e-33	ENSMUSG00000085622
Obfc1	0.924195	3.19846e-34	7.16624e-33	ENSMUSG00000042694	oligonucleotide/oligosaccharide-binding fold containing 1
Fbln2	1.39281	3.44208e-34	7.6993e-33	ENSMUSG00000064080	fibulin 2
Ptprv	1.83378	4.17235e-34	9.31732e-33	ENSMUSG00000097993
Spire2	-1.21037	4.81512e-34	1.07349e-32	ENSMUSG00000010154	spire homolog 2 (Drosophila)
Nlrp4a	-1.6403	5.46533e-34	1.21644e-32	ENSMUSG00000040601	NLR family, pyrin domain containing 4A
Il34	1.6684	5.56065e-34	1.23562e-32	ENSMUSG00000031750	interleukin 34
Lefty2	-0.911318	5.63981e-34	1.25115e-32	ENSMUSG00000066652	left-right determination factor 2
Klf3	-0.790269	6.4983e-34	1.43923e-32	ENSMUSG00000029178	Kruppel-like factor 3 (basic)
1110019D14Rik	-2.35428	8.42376e-34	1.86262e-32	ENSMUSG00000097616
Mios	-1.38803	8.47201e-34	1.87022e-32	ENSMUSG00000042447	missing oocyte, meiosis regulator, homolog (Drosophila)
Arrdc1	-1.48601	9.25329e-34	2.03935e-32	ENSMUSG00000026972	arrestin domain containing 1
1500011B03Rik	1.08156	9.50368e-34	2.09112e-32	ENSMUSG00000072694
Asph	-0.797953	1.0134e-33	2.22618e-32	ENSMUSG00000028207	aspartate-beta-hydroxylase
Uchl1	0.958887	1.1791e-33	2.58596e-32	ENSMUSG00000029223	ubiquitin carboxy-terminal hydrolase L1
Phka2	-1.01477	1.21817e-33	2.66733e-32	ENSMUSG00000031295	phosphorylase kinase alpha 2
Cryzl1	-1.29095	1.39035e-33	3.0394e-32	ENSMUSG00000058240	crystallin, zeta (quinone reductase)-like 1
Apopt1	-1.23868	1.46658e-33	3.20084e-32	ENSMUSG00000037787	apoptogenic, mitochondrial 1
Zfp239	-1.18697	1.4775e-33	3.21946e-32	ENSMUSG00000042097	zinc finger protein 239
Gnal	1.84758	1.49884e-33	3.26071e-32	ENSMUSG00000024524	guanine nucleotide binding protein, alpha stimulating, olfactory type
Cd109	1.19968	1.7251e-33	3.74689e-32	ENSMUSG00000046186	CD109 antigen
Dapk1	0.891448	1.79199e-33	3.88591e-32	ENSMUSG00000021559	death associated protein kinase 1
Obscn	5.5215	2.46225e-33	5.3308e-32	ENSMUSG00000061462	obscurin, cytoskeletal calmodulin and titin-interacting RhoGEF
Bfar	-1.06412	2.73179e-33	5.90486e-32	ENSMUSG00000022684	bifunctional apoptosis regulator
Ralgapb	-0.744727	2.98891e-33	6.45032e-32	ENSMUSG00000027652	Ral GTPase activating protein, beta subunit (non-catalytic)
Etv4	1.20358	3.45529e-33	7.44488e-32	ENSMUSG00000017724	ets variant 4
Cryab	2.19528	3.81584e-33	8.20861e-32	ENSMUSG00000032060	crystallin, alpha B
Cldn6	1.06344	3.84868e-33	8.26608e-32	ENSMUSG00000023906	claudin 6
Pdcl2	-1.37698	4.23461e-33	9.08052e-32	ENSMUSG00000029235	phosducin-like 2
Kif26a	1.4796	4.72654e-33	1.01193e-31	ENSMUSG00000021294	kinesin family member 26A
Zdhhc15	-1.08397	5.00535e-33	1.06992e-31	ENSMUSG00000033906	zinc finger, DHHC domain containing 15
Orai3	-1.0961	5.14811e-33	1.0987e-31	ENSMUSG00000043964	ORAI calcium release-activated calcium modulator 3
Pea15a	-1.54651	6.64092e-33	1.41505e-31	ENSMUSG00000013698	phosphoprotein enriched in astrocytes 15A
Siae	-1.16296	7.33494e-33	1.56047e-31	ENSMUSG00000001942	sialic acid acetylesterase
Ryr1	1.1406	7.36329e-33	1.56403e-31	ENSMUSG00000030592	ryanodine receptor 1, skeletal muscle
Enox2	-1.2864	7.39832e-33	1.569e-31	ENSMUSG00000031109	ecto-NOX disulfide-thiol exchanger 2
Mep1b	1.24627	8.71487e-33	1.84531e-31	ENSMUSG00000024313	meprin 1 beta
Tmem194	-0.795444	1.13812e-32	2.40611e-31	ENSMUSG00000040195	transmembrane protein 194
Ercc6	0.868992	1.14015e-32	2.40662e-31	ENSMUSG00000054051	excision repair cross-complementing rodent repair deficiency, complementation group 6
Prkar2b	-2.87477	1.14991e-32	2.42344e-31	ENSMUSG00000002997	protein kinase, cAMP dependent regulatory, type II beta
Fbn2	1.65866	1.32019e-32	2.77796e-31	ENSMUSG00000024598	fibrillin 2
Pank1	-0.93788	1.56168e-32	3.28099e-31	ENSMUSG00000033610	pantothenate kinase 1
Ofd1	0.856193	1.61259e-32	3.38267e-31	ENSMUSG00000040586	oral-facial-digital syndrome 1 gene homolog (human)
Pdpk1	-0.791945	1.82281e-32	3.81772e-31	ENSMUSG00000024122	3-phosphoinositide dependent protein kinase 1
Tmem8	-0.731726	1.92531e-32	4.02613e-31	ENSMUSG00000024180	transmembrane protein 8 (five membrane-spanning domains)
Mipol1	-2.22035	1.93309e-32	4.03616e-31	ENSMUSG00000047022	mirror-image polydactyly gene 1 homolog (human)
Grb10	-0.746431	2.07842e-32	4.33288e-31	ENSMUSG00000020176	growth factor receptor bound protein 10
Unc45b	1.86345	2.15266e-32	4.48072e-31	ENSMUSG00000018845	unc-45 homolog B (C. elegans)
Afap1l1	2.06043	2.30356e-32	4.78742e-31	ENSMUSG00000033032	actin filament associated protein 1-like 1
Tle6	1.72236	2.91896e-32	6.05706e-31	ENSMUSG00000034758	transducin-like enhancer of split 6, homolog of Drosophila E(spl)
Mrpl14	-1.20772	3.17193e-32	6.57189e-31	ENSMUSG00000023939	mitochondrial ribosomal protein L14
Ccdc51	-1.54813	3.32721e-32	6.88303e-31	ENSMUSG00000025645	coiled-coil domain containing 51
Ptgr2	-1.07951	3.44528e-32	7.11638e-31	ENSMUSG00000072946	prostaglandin reductase 2
Bcap29	1.25616	4.27558e-32	8.81789e-31	ENSMUSG00000020650	B cell receptor associated protein 29
E2f1	-0.784085	4.51496e-32	9.29738e-31	ENSMUSG00000027490	E2F transcription factor 1
Slc29a3	0.852426	4.67816e-32	9.61875e-31	ENSMUSG00000020100	solute carrier family 29 (nucleoside transporters), member 3
Ttc32	-2.14191	4.71011e-32	9.6697e-31	ENSMUSG00000066637	tetratricopeptide repeat domain 32
Mmp2	2.07035	4.92399e-32	1.00934e-30	ENSMUSG00000031740	matrix metallopeptidase 2
Zkscan8	-1.3453	5.54839e-32	1.13561e-30	ENSMUSG00000063894	zinc finger with KRAB and SCAN domains 8
Rlbp1	1.40734	5.84289e-32	1.19407e-30	ENSMUSG00000039194	retinaldehyde binding protein 1
Trmt2a	-0.880788	6.05838e-32	1.23624e-30	ENSMUSG00000022721	TRM2 tRNA methyltransferase 2A
Invs	-2.61402	6.16207e-32	1.2555e-30	ENSMUSG00000028344	inversin
Gpa33	-0.821429	7.01388e-32	1.4269e-30	ENSMUSG00000000544	glycoprotein A33 (transmembrane)
Ganc	1.34649	8.25628e-32	1.67712e-30	ENSMUSG00000062646	glucosidase, alpha; neutral C
Bhmt2	1.15478	8.3672e-32	1.69709e-30	ENSMUSG00000042118	betaine-homocysteine methyltransferase 2
2310015A10Rik	1.7094	8.75992e-32	1.77408e-30	ENSMUSG00000097729
AU040320	-1.31825	8.90464e-32	1.80069e-30	ENSMUSG00000028830	expressed sequence AU040320
Ap4s1	-2.16257	9.60184e-32	1.93877e-30	ENSMUSG00000020955	adaptor-related protein complex AP-4, sigma 1
Pign	-1.06995	1.13637e-31	2.29108e-30	ENSMUSG00000056536	phosphatidylinositol glycan anchor biosynthesis, class N
Emc10	-0.810888	1.20275e-31	2.42129e-30	ENSMUSG00000008140	ER membrane protein complex subunit 10
Kank3	-0.768998	1.39206e-31	2.79822e-30	ENSMUSG00000042099	KN motif and ankyrin repeat domains 3
Map3k1	-0.83745	1.39525e-31	2.80046e-30	ENSMUSG00000021754	mitogen-activated protein kinase kinase kinase 1
Pla2g5	-2.15975	1.42551e-31	2.85695e-30	ENSMUSG00000041193	phospholipase A2, group V
H6pd	-0.936685	1.46249e-31	2.92671e-30	ENSMUSG00000028980	hexose-6-phosphate dehydrogenase (glucose 1-dehydrogenase)
Scn2b	1.1573	1.60169e-31	3.20053e-30	ENSMUSG00000070304	sodium channel, voltage-gated, type II, beta
Atp9a	0.953522	1.71969e-31	3.43124e-30	ENSMUSG00000027546	ATPase, class II, type 9A
Birc3	-1.51603	1.79224e-31	3.57072e-30	ENSMUSG00000032000	baculoviral IAP repeat-containing 3
Fam129a	-0.998091	1.91022e-31	3.79456e-30	ENSMUSG00000026483	family with sequence similarity 129, member A
Bmpr1b	-2.97788	1.98241e-31	3.93217e-30	ENSMUSG00000052430	bone morphogenetic protein receptor, type 1B
Zbtb48	1.03614	2.58705e-31	5.12395e-30	ENSMUSG00000028952	zinc finger and BTB domain containing 48
Galm	-1.02112	2.62095e-31	5.18348e-30	ENSMUSG00000035473	galactose mutarotase
Cbx7	-0.709333	2.78489e-31	5.49964e-30	ENSMUSG00000053411	chromobox 7
Shc2	-1.59572	4.49666e-31	8.86709e-30	ENSMUSG00000020312	SHC (Src homology 2 domain containing) transforming protein 2
Krt42	0.815978	5.04331e-31	9.93053e-30	ENSMUSG00000053654	keratin 42
Gcnt4	-1.73059	5.61198e-31	1.10342e-29	ENSMUSG00000091387	glucosaminyl (N-acetyl) transferase 4, core 2 (beta-1,6-N-acetylglucosaminyltransferase)
Gdf3	-0.682891	6.26398e-31	1.22982e-29	ENSMUSG00000030117	growth differentiation factor 3
Ift52	0.753417	6.36179e-31	1.24721e-29	ENSMUSG00000017858	intraflagellar transport 52
Unc13b	-0.77537	9.84264e-31	1.92681e-29	ENSMUSG00000028456	unc-13 homolog B (C. elegans)
Gsto1	1.03285	1.09437e-30	2.13927e-29	ENSMUSG00000025068	glutathione S-transferase omega 1
Dis3l2	-1.02033	1.09819e-30	2.14363e-29	ENSMUSG00000053333	DIS3 mitotic control homolog (S. cerevisiae)-like 2
Sema3f	2.13058	1.10268e-30	2.14926e-29	ENSMUSG00000034684	sema domain, immunoglobulin domain (Ig), short basic domain, secreted, (semaphorin) 3F
Uap1	-0.872368	1.11777e-30	2.17554e-29	ENSMUSG00000026670	UDP-N-acetylglucosamine pyrophosphorylase 1
Tcf19	-1.25617	1.12353e-30	2.1836e-29	ENSMUSG00000050410	transcription factor 19
Prkdc	-0.724051	1.15112e-30	2.234e-29	ENSMUSG00000022672	protein kinase, DNA activated, catalytic polypeptide
Bvht	-1.17118	1.19286e-30	2.31168e-29	ENSMUSG00000098098
Cmtm7	-0.86317	1.32314e-30	2.56047e-29	ENSMUSG00000032436	CKLF-like MARVEL transmembrane domain containing 7
Snx25	-1.61084	1.43667e-30	2.77618e-29	ENSMUSG00000038291	sorting nexin 25
Rab12	-1.0066	1.45031e-30	2.79853e-29	ENSMUSG00000023460	RAB12, member RAS oncogene family
Cops7a	-0.726732	1.68157e-30	3.24015e-29	ENSMUSG00000030127	COP9 (constitutive photomorphogenic) homolog, subunit 7a (Arabidopsis thaliana)
Casp7	-1.53335	1.79777e-30	3.45911e-29	ENSMUSG00000025076	caspase 7
Qprt	-1.64899	1.81108e-30	3.47975e-29	ENSMUSG00000030674	quinolinate phosphoribosyltransferase
3110009E18Rik	-3.22425	2.69383e-30	5.16848e-29	ENSMUSG00000026388	RIKEN cDNA 3110009E18 gene
BC025920	1.73914	2.77909e-30	5.32448e-29	ENSMUSG00000074862
Pfkp	-0.917674	3.24966e-30	6.21722e-29	ENSMUSG00000021196	phosphofructokinase, platelet
Bcl2l1	0.769115	3.46294e-30	6.61588e-29	ENSMUSG00000007659	BCL2-like 1
Tpgs1	-1.13058	3.58531e-30	6.83998e-29	ENSMUSG00000020308	tubulin polyglutamylase complex subunit 1
Agpat9	2.61182	3.85221e-30	7.33879e-29	ENSMUSG00000029314	1-acylglycerol-3-phosphate O-acyltransferase 9
Mccc2	-1.07546	4.47306e-30	8.50955e-29	ENSMUSG00000021646	methylcrotonoyl-Coenzyme A carboxylase 2 (beta)
Atg7	-1.15714	4.71509e-30	8.95734e-29	ENSMUSG00000030314	autophagy related 7
Csnk1g3	-1.03149	5.0887e-30	9.6535e-29	ENSMUSG00000073563	casein kinase 1, gamma 3
Sgk1	0.819533	5.45547e-30	1.03347e-28	ENSMUSG00000019970	serum/glucocorticoid regulated kinase 1
Zfp759	-1.6747	5.63407e-30	1.06581e-28	ENSMUSG00000057396	zinc finger protein 759
Kirrel	-0.782046	5.7281e-30	1.08208e-28	ENSMUSG00000041734	kin of IRRE like (Drosophila)
Athl1	-1.02199	6.11759e-30	1.15279e-28	ENSMUSG00000062031	ATH1, acid trehalase-like 1 (yeast)
Lrp1	0.922546	6.11948e-30	1.15279e-28	ENSMUSG00000040249	low density lipoprotein receptor-related protein 1
Sil1	-1.41996	6.81581e-30	1.28217e-28	ENSMUSG00000024357	endoplasmic reticulum chaperone SIL1 homolog (S. cerevisiae)
Dpysl5	-1.01699	7.08763e-30	1.33145e-28	ENSMUSG00000029168	dihydropyrimidinase-like 5
Cd38	-0.927445	7.65394e-30	1.43583e-28	ENSMUSG00000029084	CD38 antigen
Smim14	-0.982429	7.76918e-30	1.45543e-28	ENSMUSG00000037822	small integral membrane protein 14
Ppp2r3a	-1.47823	7.80148e-30	1.45945e-28	ENSMUSG00000043154	protein phosphatase 2, regulatory subunit B'', alpha
Gemin7	-1.06473	8.21329e-30	1.53436e-28	ENSMUSG00000044709	gem (nuclear organelle) associated protein 7
Vegfc	-1.49167	8.48362e-30	1.58267e-28	ENSMUSG00000031520	vascular endothelial growth factor C
Pycard	-0.9783	9.58567e-30	1.78579e-28	ENSMUSG00000030793	PYD and CARD domain containing
Inadl	1.18887	1.02862e-29	1.91366e-28	ENSMUSG00000061859	InaD-like (Drosophila)
Cacna2d1	-1.46435	1.12481e-29	2.08972e-28	ENSMUSG00000040118	calcium channel, voltage-dependent, alpha2/delta subunit 1
Slc4a8	1.02756	1.31246e-29	2.435e-28	ENSMUSG00000023032	solute carrier family 4 (anion exchanger), member 8
Atp6v1a	-0.779831	1.38595e-29	2.56781e-28	ENSMUSG00000052459	ATPase, H+ transporting, lysosomal V1 subunit A
Atp6v0a2	-0.837566	1.61644e-29	2.99075e-28	ENSMUSG00000038023	ATPase, H+ transporting, lysosomal V0 subunit A2
Myo18a	-0.953173	1.74877e-29	3.23116e-28	ENSMUSG00000000631	myosin XVIIIA
Ccdc85c	-1.23008	2.19273e-29	4.04591e-28	ENSMUSG00000084883	coiled-coil domain containing 85C
Wdr86	-1.34874	2.32984e-29	4.29302e-28	ENSMUSG00000055235	WD repeat domain 86
Itga3	1.22377	2.60071e-29	4.7856e-28	ENSMUSG00000001507	integrin alpha 3
Med9	-0.988244	2.69525e-29	4.9528e-28	ENSMUSG00000061650	mediator complex subunit 9
Lama3	1.15996	2.8936e-29	5.31006e-28	ENSMUSG00000024421	laminin, alpha 3
Tigd2	-0.994088	3.08686e-29	5.657e-28	ENSMUSG00000049232	tigger transposable element derived 2
Kcnk5	-0.702026	3.15211e-29	5.76875e-28	ENSMUSG00000023243	potassium channel, subfamily K, member 5
Kazn	-0.749199	3.4e-29	6.21399e-28	ENSMUSG00000040606	kazrin, periplakin interacting protein
Fbxw4	-1.84925	3.52971e-29	6.44232e-28	ENSMUSG00000040913	F-box and WD-40 domain protein 4
Hmg20a	-0.842263	5.55616e-29	1.01272e-27	ENSMUSG00000032329	high mobility group 20A
Reep3	-1.01976	6.03016e-29	1.09764e-27	ENSMUSG00000019873	receptor accessory protein 3
Pkd1	-0.870833	6.21191e-29	1.1292e-27	ENSMUSG00000032855	polycystic kidney disease 1 homolog
Ppm1m	-1.01781	7.06821e-29	1.28312e-27	ENSMUSG00000020253	protein phosphatase 1M
Dscr3	-0.778781	7.80526e-29	1.41502e-27	ENSMUSG00000022898	Down syndrome critical region gene 3
C030034I22Rik	2.1397	7.88739e-29	1.42799e-27	ENSMUSG00000073374
Rnf144a	-1.83298	8.28097e-29	1.49723e-27	ENSMUSG00000020642	ring finger protein 144A
Rad1	0.739341	9.95044e-29	1.79427e-27	ENSMUSG00000022248	RAD1 homolog (S. pombe)
Cd47	-1.52816	1.22436e-28	2.20483e-27	ENSMUSG00000055447	CD47 antigen (Rh-related antigen, integrin-associated signal transducer)
Mavs	-0.733084	1.29373e-28	2.32664e-27	ENSMUSG00000037523	mitochondrial antiviral signaling protein
Gtsf1l	-1.14971	1.30407e-28	2.34212e-27	ENSMUSG00000070708	gametocyte specific factor 1-like
Ust	-1.72925	1.4584e-28	2.61582e-27	ENSMUSG00000047712	uronyl-2-sulfotransferase
Slc7a1	-0.691961	1.64789e-28	2.95175e-27	ENSMUSG00000041313	solute carrier family 7 (cationic amino acid transporter, y+ system), member 1
Tcaf1	-1.18917	1.7382e-28	3.1094e-27	ENSMUSG00000036667	TRPM8 channel-associated factor 1
Myo18b	1.77288	1.90291e-28	3.39952e-27	ENSMUSG00000072720	myosin XVIIIb
Card10	1.10635	1.99847e-28	3.56552e-27	ENSMUSG00000033170	caspase recruitment domain family, member 10
Pskh1	-0.937469	2.02052e-28	3.6001e-27	ENSMUSG00000048310	protein serine kinase H1
Crebl2	-1.65634	2.06204e-28	3.66923e-27	ENSMUSG00000032652	cAMP responsive element binding protein-like 2
Pomgnt2	-2.06171	2.11234e-28	3.75379e-27	ENSMUSG00000066235	protein O-linked mannose beta 1,4-N-acetylglucosaminyltransferase 2
Ak4	0.829273	2.15483e-28	3.82426e-27	ENSMUSG00000028527	adenylate kinase 4
Aoc2	1.45937	2.19e-28	3.88157e-27	ENSMUSG00000078651	amine oxidase, copper containing 2 (retina-specific)
Inf2	1.11725	2.24847e-28	3.97997e-27	ENSMUSG00000037679	inverted formin, FH2 and WH2 domain containing
Zranb3	-0.778346	2.29136e-28	4.05057e-27	ENSMUSG00000036086	zinc finger, RAN-binding domain containing 3
Gyg	1.15934	2.34356e-28	4.13742e-27	ENSMUSG00000019528	glycogenin
Pnpla3	0.878539	2.39239e-28	4.21811e-27	ENSMUSG00000041653	patatin-like phospholipase domain containing 3
Hemk1	0.993297	2.43454e-28	4.28683e-27	ENSMUSG00000032579	HemK methyltransferase family member 1
S100a10	0.741079	2.49559e-28	4.3886e-27	ENSMUSG00000041959	S100 calcium binding protein A10 (calpactin)
Poldip2	0.666777	2.53382e-28	4.45003e-27	ENSMUSG00000001100	polymerase (DNA-directed), delta interacting protein 2
9130011E15Rik	-0.934657	3.08271e-28	5.40696e-27	ENSMUSG00000039901	RIKEN cDNA 9130011E15 gene
P4ha2	1.036	3.2751e-28	5.73695e-27	ENSMUSG00000018906	procollagen-proline, 2-oxoglutarate 4-dioxygenase (proline 4-hydroxylase), alpha II polypeptide
Spire1	-1.01894	3.52514e-28	6.16694e-27	ENSMUSG00000024533	spire homolog 1 (Drosophila)
Tex19.1	0.774269	3.54454e-28	6.19285e-27	ENSMUSG00000039329	testis expressed gene 19.1
Rnf144b	-1.93399	3.73286e-28	6.51342e-27	ENSMUSG00000038068	ring finger protein 144B
Abcg2	-0.833319	4.72977e-28	8.24226e-27	ENSMUSG00000029802	ATP-binding cassette, sub-family G (WHITE), member 2
Brca2	0.69155	4.75496e-28	8.27546e-27	ENSMUSG00000041147	breast cancer 2
Thbs3	1.36624	4.93815e-28	8.58321e-27	ENSMUSG00000028047	thrombospondin 3
Bphl	-2.18007	4.99457e-28	8.67012e-27	ENSMUSG00000038286	biphenyl hydrolase-like (serine hydrolase, breast epithelial mucin-associated antigen)
Tln2	-0.719595	5.28837e-28	9.16832e-27	ENSMUSG00000052698	talin 2
Slc1a1	1.151	5.31375e-28	9.2005e-27	ENSMUSG00000024935	solute carrier family 1 (neuronal/epithelial high affinity glutamate transporter, system Xag), member 1
1700021F05Rik	-1.27326	5.37932e-28	9.30209e-27	ENSMUSG00000019797	RIKEN cDNA 1700021F05 gene
Wbp1	-1.07374	6.00557e-28	1.03717e-26	ENSMUSG00000030035	WW domain binding protein 1
Npr3	1.34095	6.05209e-28	1.04387e-26	ENSMUSG00000022206	natriuretic peptide receptor 3
Fcgrt	1.64068	6.43404e-28	1.10833e-26	ENSMUSG00000003420	Fc receptor, IgG, alpha chain transporter
Lonrf2	-2.81183	6.8541e-28	1.17918e-26	ENSMUSG00000048814	LON peptidase N-terminal domain and ring finger 2
Plin3	-0.655805	7.48606e-28	1.28463e-26	ENSMUSG00000024197	perilipin 3
Mdga1	1.74295	7.48588e-28	1.28463e-26	ENSMUSG00000043557	MAM domain containing glycosylphosphatidylinositol anchor 1
Arrb1	-1.07587	9.94949e-28	1.70519e-26	ENSMUSG00000018909	arrestin, beta 1
Gorasp1	-1.1783	1.0129e-27	1.73376e-26	ENSMUSG00000032513	golgi reassembly stacking protein 1
Abcc6	4.0713	1.02261e-27	1.74816e-26	ENSMUSG00000030834	ATP-binding cassette, sub-family C (CFTR/MRP), member 6
Tubd1	-1.90039	1.07012e-27	1.82707e-26	ENSMUSG00000020513	tubulin, delta 1
Map3k12	-0.892226	1.07513e-27	1.83329e-26	ENSMUSG00000023050	mitogen-activated protein kinase kinase kinase 12
Arl13b	-0.934219	1.27001e-27	2.16286e-26	ENSMUSG00000022911	ADP-ribosylation factor-like 13B
1700021K19Rik	-1.03274	1.33531e-27	2.2712e-26	ENSMUSG00000035629	RIKEN cDNA 1700021K19 gene
Rbm12	0.671302	1.64001e-27	2.78595e-26	ENSMUSG00000089824	RNA binding motif protein 12
Serpinb1a	1.05642	1.6714e-27	2.8357e-26	ENSMUSG00000044734	serine (or cysteine) peptidase inhibitor, clade B, member 1a
R3hdm4	-0.88532	1.67966e-27	2.84614e-26	ENSMUSG00000035781	R3H domain containing 4
Emp3	1.52285	1.95306e-27	3.30525e-26	ENSMUSG00000040212	epithelial membrane protein 3
Ctnnal1	0.648463	2.21126e-27	3.73285e-26	ENSMUSG00000038816	catenin (cadherin associated protein), alpha-like 1
Uvssa	1.12331	2.20883e-27	3.73285e-26	ENSMUSG00000037355	UV stimulated scaffold protein A
Dnaic2	2.31607	2.63387e-27	4.44071e-26	ENSMUSG00000034706	dynein, axonemal, intermediate chain 2
Nlrp14	2.1243	3.04333e-27	5.12464e-26	ENSMUSG00000016626	NLR family, pyrin domain containing 14
Zfp280c	0.773151	3.11007e-27	5.23051e-26	ENSMUSG00000036916	zinc finger protein 280C
Nnat	4.39599	3.15429e-27	5.29826e-26	ENSMUSG00000067786	neuronatin
Zfp523	-2.56837	3.39054e-27	5.68802e-26	ENSMUSG00000024220	zinc finger protein 523
Shank1	1.73646	3.40332e-27	5.70236e-26	ENSMUSG00000038738	SH3/ankyrin domain gene 1
0610009B22Rik	-1.00527	3.51335e-27	5.87941e-26	ENSMUSG00000007777	RIKEN cDNA 0610009B22 gene
Olfr985	-2.73572	3.69686e-27	6.17884e-26	ENSMUSG00000049073	olfactory receptor 984
Ssh2	-1.08065	3.7701e-27	6.29346e-26	ENSMUSG00000037926	slingshot homolog 2 (Drosophila)
Fryl	-0.662237	4.23086e-27	7.05387e-26	ENSMUSG00000070733	furry homolog-like (Drosophila)
Traf3	-0.992289	4.49781e-27	7.48968e-26	ENSMUSG00000021277	TNF receptor-associated factor 3
Kdelc2	-1.36813	4.58178e-27	7.6201e-26	ENSMUSG00000034487	KDEL (Lys-Asp-Glu-Leu) containing 2
Fam169a	-0.853148	5.42958e-27	9.01898e-26	ENSMUSG00000041817	family with sequence similarity 169, member A
Ing4	-0.870045	5.44232e-27	9.02903e-26	ENSMUSG00000030330	inhibitor of growth family, member 4
Ada	0.918047	5.67843e-27	9.40918e-26	ENSMUSG00000017697	adenosine deaminase
Slc51a	1.56171	7.54785e-27	1.24915e-25	ENSMUSG00000035699	solute carrier family 51, alpha subunit
Neat1	-0.720867	7.67883e-27	1.26927e-25	ENSMUSG00000092274
1110051M20Rik	-1.2893	7.71171e-27	1.27314e-25	ENSMUSG00000040591	RIKEN cDNA 1110051M20 gene
Abcc12	3.28909	7.84023e-27	1.29278e-25	ENSMUSG00000036872	ATP-binding cassette, sub-family C (CFTR/MRP), member 12
Nup210l	2.13487	8.05834e-27	1.32712e-25	ENSMUSG00000027939	nucleoporin 210-like
Dzip1l	1.12642	8.19678e-27	1.34827e-25	ENSMUSG00000037784	DAZ interacting protein 1-like
Ntrk2	4.3264	8.21805e-27	1.35012e-25	ENSMUSG00000055254	neurotrophic tyrosine kinase, receptor, type 2
Stxbp2	-0.757234	8.64336e-27	1.41827e-25	ENSMUSG00000004626	syntaxin binding protein 2
Opa1	-0.644201	1.03308e-26	1.69309e-25	ENSMUSG00000038084	optic atrophy 1
Tulp4	-1.50893	1.03569e-26	1.69531e-25	ENSMUSG00000034377	tubby like protein 4
Amdhd2	-0.938046	1.04683e-26	1.71148e-25	ENSMUSG00000036820	amidohydrolase domain containing 2
Pum2	-0.695886	1.14229e-26	1.86528e-25	ENSMUSG00000020594	pumilio RNA-binding family member 2
Phldb2	-1.34262	1.35775e-26	2.21442e-25	ENSMUSG00000033149	pleckstrin homology-like domain, family B, member 2
Fars2	-1.10296	1.37937e-26	2.24697e-25	ENSMUSG00000021420	phenylalanine-tRNA synthetase 2 (mitochondrial)
Hesx1	1.87772	1.40827e-26	2.29129e-25	ENSMUSG00000040726	homeobox gene expressed in ES cells
Efnb3	1.52469	1.47828e-26	2.4023e-25	ENSMUSG00000003934	ephrin B3
Znhit6	0.757462	1.73008e-26	2.8081e-25	ENSMUSG00000074182	zinc finger, HIT type 6
Serpinb6c	-1.14789	1.78364e-26	2.89155e-25	ENSMUSG00000052180	serine (or cysteine) peptidase inhibitor, clade B, member 6c
Cgnl1	-0.94886	1.82866e-26	2.96097e-25	ENSMUSG00000032232	cingulin-like 1
Fggy	-2.39796	1.93019e-26	3.12163e-25	ENSMUSG00000028573	FGGY carbohydrate kinase domain containing
Kif1c	0.660984	2.05843e-26	3.32505e-25	ENSMUSG00000020821	kinesin family member 1C
Fam19a5	-2.09679	2.26702e-26	3.6576e-25	ENSMUSG00000054863	family with sequence similarity 19, member A5
Acadsb	-1.24224	2.29754e-26	3.70241e-25	ENSMUSG00000030861	acyl-Coenzyme A dehydrogenase, short/branched chain
Krt15	5.81245	2.37662e-26	3.82528e-25	ENSMUSG00000054146	keratin 15
Primpol	-1.28927	2.74858e-26	4.41869e-25	ENSMUSG00000038225	primase and polymerase (DNA-directed)
Itgal	0.994303	2.90217e-26	4.66006e-25	ENSMUSG00000030830	integrin alpha L
Agpat1	-0.662479	2.92779e-26	4.69561e-25	ENSMUSG00000034254	1-acylglycerol-3-phosphate O-acyltransferase 1 (lysophosphatidic acid acyltransferase, alpha)
Xkr5	-1.00615	3.12882e-26	5.01205e-25	ENSMUSG00000039814	X Kell blood group precursor-related family, member 5
St3gal3	-0.863913	3.16765e-26	5.06825e-25	ENSMUSG00000028538	ST3 beta-galactoside alpha-2,3-sialyltransferase 3
Nipal3	0.748999	3.17367e-26	5.07185e-25	ENSMUSG00000028803	NIPA-like domain containing 3
3110001I22Rik	1.0117	3.22279e-26	5.14427e-25	ENSMUSG00000079737	RIKEN cDNA 3110001I22 gene
Tspan17	-0.98879	3.31891e-26	5.29142e-25	ENSMUSG00000025875	tetraspanin 17
Camsap3	0.724621	3.34434e-26	5.32568e-25	ENSMUSG00000044433	calmodulin regulated spectrin-associated protein family, member 3
Golgb1	-0.690943	3.82069e-26	6.07705e-25	ENSMUSG00000034243	golgi autoantigen, golgin subfamily b, macrogolgin 1
Abhd17a	-0.815311	3.86036e-26	6.13293e-25	ENSMUSG00000003346	abhydrolase domain containing 17A
Tmem130	1.91108	4.02051e-26	6.37985e-25	ENSMUSG00000043388	transmembrane protein 130
Nbeal2	-1.03533	4.2883e-26	6.79679e-25	ENSMUSG00000056724	neurobeachin-like 2
Csad	-1.09016	4.50202e-26	7.12714e-25	ENSMUSG00000023044	cysteine sulfinic acid decarboxylase
Nt5dc1	-1.45517	4.71696e-26	7.45866e-25	ENSMUSG00000039480	5'-nucleotidase domain containing 1
Slc17a5	-1.3251	4.72775e-26	7.46696e-25	ENSMUSG00000049624	solute carrier family 17 (anion/sugar transporter), member 5
Col4a2	1.54001	5.0752e-26	8.00635e-25	ENSMUSG00000031503	collagen, type IV, alpha 2
N6amt2	-0.926947	5.1929e-26	8.18246e-25	ENSMUSG00000021951	N-6 adenine-specific DNA methyltransferase 2 (putative)
Gnpat	-0.62649	5.9128e-26	9.30594e-25	ENSMUSG00000031985	glyceronephosphate O-acyltransferase
BC065397	1.10545	5.93331e-26	9.32734e-25	ENSMUSG00000087368
Btbd2	-0.70814	6.40099e-26	1.00508e-24	ENSMUSG00000003344	BTB (POZ) domain containing 2
Fyco1	-0.849627	7.48443e-26	1.17384e-24	ENSMUSG00000025241	FYVE and coiled-coil domain containing 1
Ptges	1.79655	7.73957e-26	1.21244e-24	ENSMUSG00000050737	prostaglandin E synthase
Pip4k2a	-1.03509	9.18895e-26	1.43783e-24	ENSMUSG00000026737	phosphatidylinositol-5-phosphate 4-kinase, type II, alpha
Trappc5	-1.01805	9.79252e-26	1.53049e-24	ENSMUSG00000040236	trafficking protein particle complex 5
Cklf	-1.41954	1.07904e-25	1.6845e-24	ENSMUSG00000054400	chemokine-like factor
Ank	-2.14494	1.09726e-25	1.71096e-24	ENSMUSG00000022265	progressive ankylosis
Gsn	2.08789	1.20931e-25	1.8835e-24	ENSMUSG00000026879	gelsolin
Gin1	-1.4011	1.25418e-25	1.95114e-24	ENSMUSG00000026333	gypsy retrotransposon integrase 1
Nwd1	2.61085	1.40611e-25	2.18497e-24	ENSMUSG00000048148	NACHT and WD repeat domain containing 1
Tbl2	-0.673483	1.48958e-25	2.31202e-24	ENSMUSG00000005374	transducin (beta)-like 2
Irf2bp1	-0.853753	1.65708e-25	2.56905e-24	ENSMUSG00000044030	interferon regulatory factor 2 binding protein 1
Nceh1	-1.14995	1.76095e-25	2.72694e-24	ENSMUSG00000027698	neutral cholesterol ester hydrolase 1
Fhod3	-0.953857	1.86387e-25	2.88301e-24	ENSMUSG00000034295	formin homology 2 domain containing 3
Slc25a40	-1.06523	1.90678e-25	2.94601e-24	ENSMUSG00000054099	solute carrier family 25, member 40
Chd3os	1.28803	1.91706e-25	2.9585e-24	ENSMUSG00000043419
Vldlr	-1.77252	2.15941e-25	3.3287e-24	ENSMUSG00000024924	very low density lipoprotein receptor
Cinp	-0.831618	2.64724e-25	4.07602e-24	ENSMUSG00000021276	cyclin-dependent kinase 2 interacting protein
Taf13	0.82022	2.68487e-25	4.12925e-24	ENSMUSG00000048100	TAF13 RNA polymerase II, TATA box binding protein (TBP)-associated factor
Mmp17	-0.970877	2.80803e-25	4.31375e-24	ENSMUSG00000029436	matrix metallopeptidase 17
Eif4ebp2	-0.638776	2.9549e-25	4.53421e-24	ENSMUSG00000020091	eukaryotic translation initiation factor 4E binding protein 2
D630039A03Rik	-0.952128	3.37318e-25	5.17016e-24	ENSMUSG00000052117	RIKEN cDNA D630039A03 gene
5730455P16Rik	0.925502	3.51373e-25	5.37948e-24	ENSMUSG00000057181	RIKEN cDNA 5730455P16 gene
Snx14	-0.84823	3.75919e-25	5.74874e-24	ENSMUSG00000032422	sorting nexin 14
Gpc3	-1.1035	3.83886e-25	5.86393e-24	ENSMUSG00000055653	glypican 3
Frmd4b	0.811471	4.46763e-25	6.81668e-24	ENSMUSG00000030064	FERM domain containing 4B
Enoph1	-0.635891	4.83123e-25	7.36312e-24	ENSMUSG00000029326	enolase-phosphatase 1
D5Ertd579e	-0.814734	5.12438e-25	7.80108e-24	ENSMUSG00000029190	DNA segment, Chr 5, ERATO Doi 579, expressed
Stradb	-1.60049	5.18224e-25	7.88028e-24	ENSMUSG00000026027	STE20-related kinase adaptor beta
Gatb	0.863692	5.68084e-25	8.62873e-24	ENSMUSG00000028085	glutamyl-tRNA(Gln) amidotransferase, subunit B
Runx1	2.66846	5.68743e-25	8.62903e-24	ENSMUSG00000022952	runt related transcription factor 1
Col5a3	2.26746	5.70709e-25	8.64913e-24	ENSMUSG00000004098	collagen, type V, alpha 3
Cftr	3.31381	5.73746e-25	8.68539e-24	ENSMUSG00000041301	cystic fibrosis transmembrane conductance regulator
Mfsd12	-0.852326	5.866e-25	8.87002e-24	ENSMUSG00000034854	major facilitator superfamily domain containing 12
Zbbx	-3.0206	5.87719e-25	8.877e-24	ENSMUSG00000034151	zinc finger, B-box domain containing
Srd5a3	-1.05822	5.96774e-25	9.00368e-24	ENSMUSG00000029233	steroid 5 alpha-reductase 3
Akip1	0.983509	6.68281e-25	1.00713e-23	ENSMUSG00000031023	A kinase (PRKA) interacting protein 1
Pls1	1.00413	7.13795e-25	1.07452e-23	ENSMUSG00000049493	plastin 1 (I-isoform)
Zfp652	-0.943986	7.91476e-25	1.19013e-23	ENSMUSG00000075595	zinc finger protein 652
Nlrp4f	0.952132	8.59075e-25	1.29033e-23	ENSMUSG00000032999	NLR family, pyrin domain containing 4F
Tmod2	1.45912	9.17083e-25	1.37593e-23	ENSMUSG00000032186	tropomodulin 2
Myh6	2.6989	9.46754e-25	1.41887e-23	ENSMUSG00000040752	myosin, heavy polypeptide 6, cardiac muscle, alpha
Chid1	-1.0522	9.75754e-25	1.46071e-23	ENSMUSG00000025512	chitinase domain containing 1
Rcbtb1	-0.609046	1.03916e-24	1.5539e-23	ENSMUSG00000035469	regulator of chromosome condensation (RCC1) and BTB (POZ) domain containing protein 1
Tmtc1	-1.47622	1.04929e-24	1.56692e-23	ENSMUSG00000030306	transmembrane and tetratricopeptide repeat containing 1
Arhgap39	-0.820742	1.05019e-24	1.56692e-23	ENSMUSG00000033697	Rho GTPase activating protein 39
Spry4	1.62373	1.06092e-24	1.58118e-23	ENSMUSG00000024427	sprouty homolog 4 (Drosophila)
Ubxn11	-1.59972	1.11044e-24	1.65315e-23	ENSMUSG00000012126	UBX domain protein 11
Pde9a	1.16111	1.11838e-24	1.66315e-23	ENSMUSG00000041119	phosphodiesterase 9A
Tom1l2	-1.00983	1.12968e-24	1.6781e-23	ENSMUSG00000000538	target of myb1-like 2 (chicken)
Fastk	-0.691536	1.14722e-24	1.70228e-23	ENSMUSG00000028959	Fas-activated serine/threonine kinase
Palld	0.627368	1.27061e-24	1.8833e-23	ENSMUSG00000058056	palladin, cytoskeletal associated protein
D1Pas1	-0.92996	1.36797e-24	2.02538e-23	ENSMUSG00000039224	DNA segment, Chr 1, Pasteur Institute 1
Grin1	-0.764041	1.48449e-24	2.19549e-23	ENSMUSG00000026959	glutamate receptor, ionotropic, NMDA1 (zeta 1)
Abca5	1.05499	1.56526e-24	2.3124e-23	ENSMUSG00000018800	ATP-binding cassette, sub-family A (ABC1), member 5
Jrk	-0.901014	1.57427e-24	2.32316e-23	ENSMUSG00000046380	jerky
Rap1gds1	-0.854392	1.57971e-24	2.32865e-23	ENSMUSG00000028149	RAP1, GTP-GDP dissociation stimulator 1
Sgce	-1.9033	1.60143e-24	2.35809e-23	ENSMUSG00000004631	sarcoglycan, epsilon
Snora7a	1.7636	1.60662e-24	2.36315e-23	ENSMUSG00000064563
Atp1b2	1.22798	1.69315e-24	2.48771e-23	ENSMUSG00000041329	ATPase, Na+/K+ transporting, beta 2 polypeptide
Uchl5	-0.691683	1.76398e-24	2.58896e-23	ENSMUSG00000018189	ubiquitin carboxyl-terminal esterase L5
Lrrc28	0.969976	1.79548e-24	2.63234e-23	ENSMUSG00000030556	leucine rich repeat containing 28
BC037034	0.758521	1.97162e-24	2.88743e-23	ENSMUSG00000036948	cDNA sequence BC037034
Ina	-0.81732	2.01558e-24	2.9486e-23	ENSMUSG00000034336	internexin neuronal intermediate filament protein, alpha
Pdzrn4	-1.0516	2.10165e-24	3.07119e-23	ENSMUSG00000036218	PDZ domain containing RING finger 4
Camk2b	-0.753403	2.30535e-24	3.36491e-23	ENSMUSG00000057897	calcium/calmodulin-dependent protein kinase II, beta
Pvrl4	1.95361	2.30764e-24	3.36491e-23	ENSMUSG00000006411	poliovirus receptor-related 4
Gltscr1	-0.938516	2.34073e-24	3.40948e-23	ENSMUSG00000070808	glioma tumor suppressor candidate region gene 1
1190002F15Rik	-2.33049	2.51669e-24	3.66183e-23	ENSMUSG00000098318
Fam136a	-0.693078	2.63083e-24	3.82377e-23	ENSMUSG00000057497	family with sequence similarity 136, member A
Tdrd3	-1.17188	2.91322e-24	4.22966e-23	ENSMUSG00000022019	tudor domain containing 3
Ccdc28a	-2.17406	2.92181e-24	4.23757e-23	ENSMUSG00000059554	coiled-coil domain containing 28A
Dnajc22	-1.30907	3.13881e-24	4.5474e-23	ENSMUSG00000038009	DnaJ (Hsp40) homolog, subfamily C, member 22
Zyg11b	-0.651215	3.40731e-24	4.93109e-23	ENSMUSG00000034636	zyg-ll family member B, cell cycle regulator
Prelid2	-0.939875	3.58675e-24	5.18522e-23	ENSMUSG00000056671	PRELI domain containing 2
Tango2	-0.960465	3.66072e-24	5.28649e-23	ENSMUSG00000013539	transport and golgi organization 2
Sephs2	-0.630952	3.78031e-24	5.45334e-23	ENSMUSG00000049091	selenophosphate synthetase 2
Kctd9	-0.788981	4.13411e-24	5.95736e-23	ENSMUSG00000034327	potassium channel tetramerisation domain containing 9
Met	-1.66652	5.02159e-24	7.22852e-23	ENSMUSG00000009376	met proto-oncogene
Irak4	0.985396	5.18125e-24	7.45039e-23	ENSMUSG00000059883	interleukin-1 receptor-associated kinase 4
Bbs12	-1.4771	5.51754e-24	7.92551e-23	ENSMUSG00000051444	Bardet-Biedl syndrome 12 (human)
Trim66	2.34781	6.07554e-24	8.71776e-23	ENSMUSG00000031026	tripartite motif-containing 66
Tnrc6b	-0.634011	6.73862e-24	9.65892e-23	ENSMUSG00000047888	trinucleotide repeat containing 6b
Aim1	1.84699	6.84493e-24	9.80089e-23	ENSMUSG00000019866	absent in melanoma 1
Ucp2	-0.742008	7.2372e-24	1.03516e-22	ENSMUSG00000033685	uncoupling protein 2 (mitochondrial, proton carrier)
Serpine2	1.07279	8.50168e-24	1.21473e-22	ENSMUSG00000026249	serine (or cysteine) peptidase inhibitor, clade E, member 2
Syde1	1.31957	9.01331e-24	1.28647e-22	ENSMUSG00000032714	synapse defective 1, Rho GTPase, homolog 1 (C. elegans)
Pck2	-0.91341	9.40136e-24	1.34044e-22	ENSMUSG00000040618	phosphoenolpyruvate carboxykinase 2 (mitochondrial)
Ccdc40	1.28514	9.444e-24	1.3451e-22	ENSMUSG00000039963	coiled-coil domain containing 40
Zkscan1	-0.809608	1.11464e-23	1.58589e-22	ENSMUSG00000029729	zinc finger with KRAB and SCAN domains 1
Dkk3	0.932342	1.24959e-23	1.77602e-22	ENSMUSG00000030772	dickkopf homolog 3 (Xenopus laevis)
Rnf111	0.597992	1.2717e-23	1.80555e-22	ENSMUSG00000032217	ring finger 111
Arhgap8	1.03032	1.35977e-23	1.92856e-22	ENSMUSG00000078954	Rho GTPase activating protein 8
Prlr	-1.10364	1.38196e-23	1.95796e-22	ENSMUSG00000005268	prolactin receptor
Fndc7	5.58421	1.42167e-23	2.01212e-22	ENSMUSG00000045326	fibronectin type III domain containing 7
Kctd5	-0.637029	1.46556e-23	2.07207e-22	ENSMUSG00000016946	potassium channel tetramerisation domain containing 5
Large	-0.824742	1.5061e-23	2.12715e-22	ENSMUSG00000004383	like-glycosyltransferase
Rnf166	-1.1583	1.56227e-23	2.20417e-22	ENSMUSG00000014470	ring finger protein 166
Wnk3	0.740872	1.59172e-23	2.24338e-22	ENSMUSG00000041245	WNK lysine deficient protein kinase 3
Tipin	-0.676285	1.62556e-23	2.28867e-22	ENSMUSG00000032397	timeless interacting protein
Taf9	0.757187	1.65838e-23	2.33245e-22	ENSMUSG00000052293	TAF9 RNA polymerase II, TATA box binding protein (TBP)-associated factor
Herpud2	-0.98683	1.66783e-23	2.3433e-22	ENSMUSG00000008429	HERPUD family member 2
Mutyh	-0.897904	1.68766e-23	2.3687e-22	ENSMUSG00000028687	mutY homolog (E. coli)
Nrp2	0.626839	1.94652e-23	2.72917e-22	ENSMUSG00000025969	neuropilin 2
Mical3	-0.655095	1.99109e-23	2.78876e-22	ENSMUSG00000051586
Klf12	-0.991118	1.99806e-23	2.79563e-22	ENSMUSG00000072294	Kruppel-like factor 12
Slc25a11	-0.695401	2.29048e-23	3.20146e-22	ENSMUSG00000014606	solute carrier family 25 (mitochondrial carrier oxoglutarate carrier), member 11
Smad9	0.93371	2.41875e-23	3.37724e-22	ENSMUSG00000027796	SMAD family member 9
Tmem165	-0.728821	2.5427e-23	3.54663e-22	ENSMUSG00000029234	transmembrane protein 165
Lhfpl2	-0.854402	2.55793e-23	3.5642e-22	ENSMUSG00000045312	lipoma HMGIC fusion partner-like 2
Fxyd5	2.94707	2.72393e-23	3.79158e-22	ENSMUSG00000009687	FXYD domain-containing ion transport regulator 5
Tbc1d7	0.994259	2.80498e-23	3.90037e-22	ENSMUSG00000021368	TBC1 domain family, member 7
Treml2	1.34058	2.83687e-23	3.94065e-22	ENSMUSG00000071068	triggering receptor expressed on myeloid cells-like 2
1700003M07Rik	2.01729	2.88159e-23	3.99865e-22	ENSMUSG00000085389
Tmem107	-1.13296	3.23118e-23	4.47915e-22	ENSMUSG00000020895	transmembrane protein 107
Psen2	-1.21234	3.24068e-23	4.48771e-22	ENSMUSG00000010609	presenilin 2
Pbx1	-0.943681	3.80363e-23	5.26189e-22	ENSMUSG00000052534	pre B cell leukemia homeobox 1
Chga	0.900084	3.8985e-23	5.3876e-22	ENSMUSG00000021194	chromogranin A
Gdpgp1	-0.940769	3.95227e-23	5.45632e-22	ENSMUSG00000050973	GDP-D-glucose phosphorylase 1
Lats2	1.24333	4.24005e-23	5.84763e-22	ENSMUSG00000021959	large tumor suppressor 2
Rbp1	0.929722	4.83712e-23	6.66425e-22	ENSMUSG00000046402	retinol binding protein 1, cellular
2210015D19Rik	-1.5368	5.10711e-23	7.02189e-22	ENSMUSG00000083844
Plekha6	2.03418	5.10474e-23	7.02189e-22	ENSMUSG00000041757	pleckstrin homology domain containing, family A member 6
Prx	0.673885	5.73235e-23	7.87352e-22	ENSMUSG00000053198	periaxin
Atraid	0.7743	6.02585e-23	8.26823e-22	ENSMUSG00000013622	all-trans retinoic acid induced differentiation factor
Plcd1	1.25537	6.11112e-23	8.3767e-22	ENSMUSG00000010660	phospholipase C, delta 1
Anxa3	1.598	6.21091e-23	8.50485e-22	ENSMUSG00000029484	annexin A3
Serinc2	2.54172	6.64319e-23	9.08755e-22	ENSMUSG00000023232	serine incorporator 2
Alg5	-0.921008	6.66236e-23	9.10454e-22	ENSMUSG00000036632	asparagine-linked glycosylation 5 (dolichyl-phosphate beta-glucosyltransferase)
Notch4	-0.844472	7.92297e-23	1.08163e-21	ENSMUSG00000015468	notch 4
BC052040	-0.812831	8.40741e-23	1.1466e-21	ENSMUSG00000040282	cDNA sequence BC052040
Ptpn14	0.952251	8.79009e-23	1.19758e-21	ENSMUSG00000026604	protein tyrosine phosphatase, non-receptor type 14
2002-03-01	-0.981927	8.88943e-23	1.2099e-21	ENSMUSG00000079557	membrane-associated ring finger (C3HC4) 2
Rnase4	1.17617	9.55652e-23	1.29938e-21	ENSMUSG00000021876	ribonuclease, RNase A family 4
2008-09-01	0.808489	9.63994e-23	1.3094e-21	ENSMUSG00000018398	septin 8
Nuak1	1.20533	9.71931e-23	1.31885e-21	ENSMUSG00000020032	NUAK family, SNF1-like kinase, 1
Raver2	-1.08762	1.01618e-22	1.37752e-21	ENSMUSG00000035275	ribonucleoprotein, PTB-binding 2
Cadps2	-2.31888	1.03916e-22	1.40725e-21	ENSMUSG00000017978	Ca2+-dependent activator protein for secretion 2
Ntan1	-0.789929	1.08168e-22	1.46337e-21	ENSMUSG00000022681	N-terminal Asn amidase
Kdm4b	-0.652421	1.09453e-22	1.47926e-21	ENSMUSG00000024201	lysine (K)-specific demethylase 4B
Dysf	1.83493	1.10972e-22	1.49829e-21	ENSMUSG00000033788	dysferlin
Tctex1d2	-1.25631	1.13783e-22	1.5347e-21	ENSMUSG00000014075	Tctex1 domain containing 2
Pnrc2	-0.69284	1.15633e-22	1.5581e-21	ENSMUSG00000028675	proline-rich nuclear receptor coactivator 2
Pak1	0.625439	1.21235e-22	1.63033e-21	ENSMUSG00000030774	p21 protein (Cdc42/Rac)-activated kinase 1
Amica1	1.96393	1.21181e-22	1.63033e-21	ENSMUSG00000048534	adhesion molecule, interacts with CXADR antigen 1
Khdc3	0.901162	1.3088e-22	1.75827e-21	ENSMUSG00000092622	KH domain containing 3, subcortical maternal complex member
Zfp873	-0.93283	1.35317e-22	1.81607e-21	ENSMUSG00000061371	zinc finger protein 873
Pdgfb	-0.998322	1.49581e-22	2.00551e-21	ENSMUSG00000000489	platelet derived growth factor, B polypeptide
Acss1	-0.629437	1.50089e-22	2.01033e-21	ENSMUSG00000027452	acyl-CoA synthetase short-chain family member 1
Nfkbia	-0.643876	1.56227e-22	2.09047e-21	ENSMUSG00000021025	nuclear factor of kappa light polypeptide gene enhancer in B cells inhibitor, alpha
Stra13	-1.13815	1.69936e-22	2.27165e-21	ENSMUSG00000025144	stimulated by retinoic acid 13
Taok1	0.609424	1.71501e-22	2.2903e-21	ENSMUSG00000017291	TAO kinase 1
Ankrd35	0.830092	1.7931e-22	2.39222e-21	ENSMUSG00000038354	ankyrin repeat domain 35
Gm11627	1.24211	1.80826e-22	2.41007e-21	ENSMUSG00000078640
Snhg20	0.853001	1.91738e-22	2.55297e-21	ENSMUSG00000086859
Aldh1l1	-0.655009	2.36253e-22	3.13948e-21	ENSMUSG00000030088	aldehyde dehydrogenase 1 family, member L1
Vta1	-0.742654	2.7124e-22	3.60087e-21	ENSMUSG00000019868	Vps20-associated 1 homolog (S. cerevisiae)
Zfp12	0.702931	2.74362e-22	3.63873e-21	ENSMUSG00000029587	zinc finger protein 12
Dennd2a	-0.887415	2.96002e-22	3.92189e-21	ENSMUSG00000038456	DENN/MADD domain containing 2A
1500015A07Rik	0.934721	3.35145e-22	4.43615e-21	ENSMUSG00000098702
Hivep2	-2.11646	3.72475e-22	4.92544e-21	ENSMUSG00000015501	human immunodeficiency virus type I enhancer binding protein 2
Arl14epl	0.736998	3.97645e-22	5.25312e-21	ENSMUSG00000073568	ADP-ribosylation factor-like 14 effector protein-like
Flnb	0.690832	4.04946e-22	5.34434e-21	ENSMUSG00000025278	filamin, beta
Cul4a	-0.64696	4.29292e-22	5.6601e-21	ENSMUSG00000031446	cullin 4A
Eme1	-0.670101	4.64864e-22	6.12313e-21	ENSMUSG00000039055	essential meiotic endonuclease 1 homolog 1 (S. pombe)
Tpd52l1	-0.897109	5.11693e-22	6.7328e-21	ENSMUSG00000000296	tumor protein D52-like 1
Slc35a1	-0.872176	5.12148e-22	6.7328e-21	ENSMUSG00000028293	solute carrier family 35 (CMP-sialic acid transporter), member 1
Serpini1	-1.57733	5.7191e-22	7.51112e-21	ENSMUSG00000027834	serine (or cysteine) peptidase inhibitor, clade I, member 1
Zfp541	2.39305	5.88418e-22	7.72041e-21	ENSMUSG00000078796	zinc finger protein 541
Gabbr1	0.616833	5.95967e-22	7.81186e-21	ENSMUSG00000024462	gamma-aminobutyric acid (GABA) B receptor, 1
Acot13	-0.92904	6.17809e-22	8.0903e-21	ENSMUSG00000006717	acyl-CoA thioesterase 13
Myom1	2.05945	6.23509e-22	8.15702e-21	ENSMUSG00000024049	myomesin 1
Msto1	-0.605953	6.3232e-22	8.26428e-21	ENSMUSG00000068922	misato homolog 1 (Drosophila)
Nr0b1	-0.614407	6.65171e-22	8.68521e-21	ENSMUSG00000025056	nuclear receptor subfamily 0, group B, member 1
Idua	-1.38682	7.72669e-22	1.00791e-20	ENSMUSG00000033540	iduronidase, alpha-L-
Tti1	-0.767259	7.95572e-22	1.03678e-20	ENSMUSG00000027650	TELO2 interacting protein 1
Rnf157	-2.01527	8.05281e-22	1.04842e-20	ENSMUSG00000052949	ring finger protein 157
C2cd3	-0.67893	8.31623e-22	1.08167e-20	ENSMUSG00000047248	C2 calcium-dependent domain containing 3
Fut11	0.907612	8.33887e-22	1.08357e-20	ENSMUSG00000039357	fucosyltransferase 11
Amotl1	-0.721104	9.18247e-22	1.19204e-20	ENSMUSG00000013076	angiomotin-like 1
Pde3b	-1.57778	9.3722e-22	1.21481e-20	ENSMUSG00000030671	phosphodiesterase 3B, cGMP-inhibited
Ccdc136	-0.702578	9.37589e-22	1.21481e-20	ENSMUSG00000029769	coiled-coil domain containing 136
Zfp428	-0.619316	1.03806e-21	1.34371e-20	ENSMUSG00000064264	zinc finger protein 428
Slc25a1	-0.596051	1.15547e-21	1.49281e-20	ENSMUSG00000003528	solute carrier family 25 (mitochondrial carrier, citrate transporter), member 1
1700001C19Rik	2.95529	1.15471e-21	1.49281e-20	ENSMUSG00000047150	RIKEN cDNA 1700001C19 gene
Gstt2	-1.27239	1.22986e-21	1.5874e-20	ENSMUSG00000033318	glutathione S-transferase, theta 2
Cisd1	-0.776956	1.24163e-21	1.60107e-20	ENSMUSG00000037710	CDGSH iron sulfur domain 1
Ankra2	-0.956426	1.28266e-21	1.65239e-20	ENSMUSG00000021661	ankyrin repeat, family A (RFXANK-like), 2
Rpgr	-1.17897	1.29925e-21	1.67216e-20	ENSMUSG00000031174	retinitis pigmentosa GTPase regulator
Bard1	-0.661768	1.3434e-21	1.72734e-20	ENSMUSG00000026196	BRCA1 associated RING domain 1
Lmo7	0.795429	1.37423e-21	1.76529e-20	ENSMUSG00000033060	LIM domain only 7
Gys1	-0.718311	1.54974e-21	1.98885e-20	ENSMUSG00000003865	glycogen synthase 1, muscle
Vars2	0.749848	1.56643e-21	2.00837e-20	ENSMUSG00000038838	valyl-tRNA synthetase 2, mitochondrial (putative)
Acvr2b	-0.870599	1.6043e-21	2.05302e-20	ENSMUSG00000061393	activin receptor IIB
E2f6	0.675708	1.60385e-21	2.05302e-20	ENSMUSG00000057469	E2F transcription factor 6
Tor4a	-0.95019	1.66848e-21	2.13313e-20	ENSMUSG00000059555	torsin family 4, member A
Zcchc3	-0.775732	1.69926e-21	2.17042e-20	ENSMUSG00000074682	zinc finger, CCHC domain containing 3
Tecta	2.07988	1.7031e-21	2.17327e-20	ENSMUSG00000037705	tectorin alpha
Atn1	0.648514	1.70997e-21	2.17997e-20	ENSMUSG00000004263	atrophin 1
Pisd-ps1	-0.636869	1.74042e-21	2.21669e-20	ENSMUSG00000082286
Gm10433	2.88279	1.84334e-21	2.34557e-20	ENSMUSG00000072884
Mmaa	-2.01469	1.9859e-21	2.52459e-20	ENSMUSG00000037022	methylmalonic aciduria (cobalamin deficiency) type A
Slc25a46	-0.761189	2.14411e-21	2.72315e-20	ENSMUSG00000024259	solute carrier family 25, member 46
Slc28a1	-0.820355	2.1567e-21	2.73655e-20	ENSMUSG00000025726	solute carrier family 28 (sodium-coupled nucleoside transporter), member 1
Tub	1.5225	2.34916e-21	2.97796e-20	ENSMUSG00000031028	tubby candidate gene
Bcdin3d	-1.27324	2.45089e-21	3.10401e-20	ENSMUSG00000037525	BCDIN3 domain containing
Ppargc1b	-1.06666	3.04983e-21	3.8553e-20	ENSMUSG00000033871	peroxisome proliferative activated receptor, gamma, coactivator 1 beta
Ide	-0.636836	3.14143e-21	3.96738e-20	ENSMUSG00000056999	insulin degrading enzyme
Tbc1d8	-0.774223	3.16231e-21	3.99001e-20	ENSMUSG00000003134	TBC1 domain family, member 8
Tet2	0.615733	3.18172e-21	4.01075e-20	ENSMUSG00000040943	tet methylcytosine dioxygenase 2
Klhdc4	-0.735858	3.20694e-21	4.03877e-20	ENSMUSG00000040263	kelch domain containing 4
Rcan3	-0.742029	3.3352e-21	4.19638e-20	ENSMUSG00000059713	regulator of calcineurin 3
Nfe2l2	-0.588036	3.61937e-21	4.54544e-20	ENSMUSG00000015839	nuclear factor, erythroid derived 2, like 2
Abhd1	-1.26834	4.26744e-21	5.35434e-20	ENSMUSG00000006638
Fbxo18	-0.621964	4.29597e-21	5.38514e-20	ENSMUSG00000058594	F-box protein 18
Nutf2	0.900749	4.3878e-21	5.49514e-20	ENSMUSG00000008450	nuclear transport factor 2
Rprd1a	0.589487	4.80559e-21	6.01278e-20	ENSMUSG00000040446	regulation of nuclear pre-mRNA domain containing 1A
Tmem260	-2.04296	4.83227e-21	6.04057e-20	ENSMUSG00000036339	transmembrane protein 260
Lactb2	-0.851741	4.83709e-21	6.04098e-20	ENSMUSG00000025937	lactamase, beta 2
Nova2	0.76302	4.89284e-21	6.10497e-20	ENSMUSG00000030411	neuro-oncological ventral antigen 2
Fanca	-0.682717	4.90602e-21	6.11575e-20	ENSMUSG00000032815	Fanconi anemia, complementation group A
B330016D10Rik	1.7017	5.27012e-21	6.55751e-20	ENSMUSG00000048406
Mfap4	2.54812	5.35087e-21	6.65185e-20	ENSMUSG00000042436	microfibrillar-associated protein 4
Vash1	1.17296	5.38301e-21	6.68564e-20	ENSMUSG00000021256	vasohibin 1
Mei4	-2.79505	5.66081e-21	7.02419e-20	ENSMUSG00000043289	meiosis-specific, MEI4 homolog (S. cerevisiae)
Wdr25	-1.74108	6.10558e-21	7.56912e-20	ENSMUSG00000040877	WD repeat domain 25
Fam222a	-1.63398	6.39488e-21	7.92049e-20	ENSMUSG00000041930	family with sequence similarity 222, member A
Pex6	0.762752	6.93848e-21	8.57802e-20	ENSMUSG00000002763	peroxisomal biogenesis factor 6
Lix1l	-1.16116	7.06873e-21	8.73105e-20	ENSMUSG00000049288	Lix1-like
Stx3	-0.599036	7.26357e-21	8.9635e-20	ENSMUSG00000041488	syntaxin 3
S100a6	1.8803	7.4575e-21	9.1944e-20	ENSMUSG00000001025	S100 calcium binding protein A6 (calcyclin)
Arl2	-0.847208	7.6577e-21	9.43261e-20	ENSMUSG00000024944	ADP-ribosylation factor-like 2
Mtg2	0.68671	7.91335e-21	9.73862e-20	ENSMUSG00000039069	mitochondrial ribosome associated GTPase 2
Fras1	-1.42932	7.93362e-21	9.75466e-20	ENSMUSG00000034687	Fraser syndrome 1 homolog (human)
Plac8	2.3433	8.40756e-21	1.03186e-19	ENSMUSG00000029322	placenta-specific 8
Ehhadh	-0.941979	8.48563e-21	1.04049e-19	ENSMUSG00000022853	enoyl-Coenzyme A, hydratase/3-hydroxyacyl Coenzyme A dehydrogenase
Samd10	-1.2329	9.45559e-21	1.15746e-19	ENSMUSG00000038605	sterile alpha motif domain containing 10
Ndufaf3	-0.947058	9.45671e-21	1.15746e-19	ENSMUSG00000070283	NADH dehydrogenase (ubiquinone) 1 alpha subcomplex, assembly factor 3
1700019D03Rik	-0.837723	1.04448e-20	1.27724e-19	ENSMUSG00000043629	RIKEN cDNA 1700019D03 gene
Rims1	1.62792	1.05559e-20	1.28965e-19	ENSMUSG00000041670
Mpg	0.882741	1.12349e-20	1.37013e-19	ENSMUSG00000020287	N-methylpurine-DNA glycosylase
Lyrm9	-1.60057	1.13902e-20	1.38782e-19	ENSMUSG00000072640	LYR motif containing 9
Rimklb	-0.694927	1.21491e-20	1.47894e-19	ENSMUSG00000040649	ribosomal modification protein rimK-like family member B
Snd1	-0.597624	1.23995e-20	1.50806e-19	ENSMUSG00000001424	staphylococcal nuclease and tudor domain containing 1
Pla2r1	3.23399	1.30884e-20	1.59041e-19	ENSMUSG00000102781	phospholipase A2 receptor 1
A830018L16Rik	-1.23246	1.32383e-20	1.60712e-19	ENSMUSG00000057715	RIKEN cDNA A830018L16 gene
Abcb1a	0.660358	1.32497e-20	1.60712e-19	ENSMUSG00000040584	ATP-binding cassette, sub-family B (MDR/TAP), member 1A
Otx2	0.643807	1.36109e-20	1.64945e-19	ENSMUSG00000021848	orthodenticle homolog 2
Edil3	-2.71689	1.37451e-20	1.66422e-19	ENSMUSG00000034488	EGF-like repeats and discoidin I-like domains 3
Mycbp	0.804279	1.45e-20	1.75405e-19	ENSMUSG00000028647	c-myc binding protein
Speg	1.1319	1.64224e-20	1.98481e-19	ENSMUSG00000026207	SPEG complex locus
Trim23	0.685948	1.64435e-20	1.98558e-19	ENSMUSG00000021712	tripartite motif-containing 23
Vmac	-0.823049	1.66481e-20	2.00849e-19	ENSMUSG00000054723	vimentin-type intermediate filament associated coiled-coil protein
Prpsap2	-0.816241	1.70907e-20	2.06005e-19	ENSMUSG00000020528	phosphoribosyl pyrophosphate synthetase-associated protein 2
Gpr4	1.14213	1.7281e-20	2.08113e-19	ENSMUSG00000044317	G protein-coupled receptor 4
Mrpl10	-0.606649	1.81049e-20	2.17646e-19	ENSMUSG00000001445	mitochondrial ribosomal protein L10
Lpcat3	-0.668357	1.84051e-20	2.21057e-19	ENSMUSG00000004270	lysophosphatidylcholine acyltransferase 3
Ctsc	0.694886	1.94051e-20	2.32861e-19	ENSMUSG00000030560	cathepsin C
Zfp799	-0.808539	2.04895e-20	2.45655e-19	ENSMUSG00000095253	zinc finger protein 799
Lrrn1	-3.15884	2.10117e-20	2.51693e-19	ENSMUSG00000034648	leucine rich repeat protein 1, neuronal
AI987944	-1.11525	2.13884e-20	2.55977e-19	ENSMUSG00000056383	expressed sequence AI987944
Camkk1	0.875234	2.22079e-20	2.6555e-19	ENSMUSG00000020785	calcium/calmodulin-dependent protein kinase kinase 1, alpha
Kansl1	0.605982	2.24538e-20	2.68252e-19	ENSMUSG00000018412	KAT8 regulatory NSL complex subunit 1
Porcn	1.10085	2.45689e-20	2.93262e-19	ENSMUSG00000031169	porcupine homolog (Drosophila)
Sult5a1	1.73299	2.5884e-20	3.08685e-19	ENSMUSG00000000739	sulfotransferase family 5A, member 1
Enox1	-0.631573	2.59415e-20	3.09098e-19	ENSMUSG00000022012	ecto-NOX disulfide-thiol exchanger 1
Tunar	1.52538	2.62857e-20	3.12923e-19	ENSMUSG00000097929
Nfasc	1.33939	2.83791e-20	3.37546e-19	ENSMUSG00000026442	neurofascin
Cpeb2	0.955131	2.95705e-20	3.51407e-19	ENSMUSG00000039782	cytoplasmic polyadenylation element binding protein 2
Whsc1	-0.606211	3.03928e-20	3.6086e-19	ENSMUSG00000057406	Wolf-Hirschhorn syndrome candidate 1 (human)
H1f0	-0.677318	3.1928e-20	3.78755e-19	ENSMUSG00000096210	H1 histone family, member 0
Slc13a4	1.91718	3.27228e-20	3.87843e-19	ENSMUSG00000029843	solute carrier family 13 (sodium/sulfate symporters), member 4
Itgb7	-0.888939	3.4682e-20	4.10343e-19	ENSMUSG00000001281	integrin beta 7
Jrkl	-0.875594	3.48285e-20	4.11715e-19	ENSMUSG00000079083	Jrk-like
Rhbdd3	0.90822	3.63573e-20	4.29411e-19	ENSMUSG00000034175	rhomboid domain containing 3
Mpst	-0.786125	3.67722e-20	4.33932e-19	ENSMUSG00000071711	mercaptopyruvate sulfurtransferase
Pik3ca	-0.633377	3.7169e-20	4.3823e-19	ENSMUSG00000027665	phosphatidylinositol 3-kinase, catalytic, alpha polypeptide
Adgrf5	1.63816	3.80798e-20	4.48576e-19	ENSMUSG00000056492	adhesion G protein-coupled receptor F5
Ndufa6	-0.648136	3.84894e-20	4.53006e-19	ENSMUSG00000022450	NADH dehydrogenase (ubiquinone) 1 alpha subcomplex, 6 (B14)
Tes	0.749281	4.18298e-20	4.91892e-19	ENSMUSG00000029552	testis derived transcript
Pou2f3	0.995063	4.2148e-20	4.95202e-19	ENSMUSG00000032015	POU domain, class 2, transcription factor 3
Hnf4a	-2.93597	4.30763e-20	5.05669e-19	ENSMUSG00000017950	hepatic nuclear factor 4, alpha
Ahdc1	-0.624271	4.41627e-20	5.17971e-19	ENSMUSG00000037692	AT hook, DNA binding motif, containing 1
Smoc1	-0.700809	4.42298e-20	5.18307e-19	ENSMUSG00000021136	SPARC related modular calcium binding 1
Pptc7	-0.658541	4.54882e-20	5.32591e-19	ENSMUSG00000038582	PTC7 protein phosphatase homolog (S. cerevisiae)
Zfp827	-1.11745	4.58139e-20	5.35939e-19	ENSMUSG00000071064	zinc finger protein 827
Glcci1	-0.925113	4.80911e-20	5.6209e-19	ENSMUSG00000029638	glucocorticoid induced transcript 1
Bbx	0.61227	4.94524e-20	5.77501e-19	ENSMUSG00000022641	bobby sox homolog (Drosophila)
Krt18	1.29773	5.49324e-20	6.40387e-19	ENSMUSG00000023043	keratin 18
Pars2	-0.823111	5.77869e-20	6.73082e-19	ENSMUSG00000043572	prolyl-tRNA synthetase (mitochondrial)(putative)
Myo5c	0.911246	5.8714e-20	6.83291e-19	ENSMUSG00000033590	myosin VC
Acss2	-0.781112	6.04501e-20	7.02889e-19	ENSMUSG00000027605	acyl-CoA synthetase short-chain family member 2
Mtrr	0.61434	6.12171e-20	7.11195e-19	ENSMUSG00000034617	5-methyltetrahydrofolate-homocysteine methyltransferase reductase
Rnf168	-0.656361	6.15319e-20	7.14236e-19	ENSMUSG00000014074	ring finger protein 168
Homer1	-0.879023	6.17101e-20	7.1554e-19	ENSMUSG00000007617	homer homolog 1 (Drosophila)
Tekt5	2.35415	6.17503e-20	7.1554e-19	ENSMUSG00000039179	tektin 5
Scara5	-0.807832	6.48169e-20	7.5043e-19	ENSMUSG00000022032	scavenger receptor class A, member 5 (putative)
St8sia5	2.75137	6.74282e-20	7.79993e-19	ENSMUSG00000025425	ST8 alpha-N-acetyl-neuraminide alpha-2,8-sialyltransferase 5
2610318N02Rik	-0.738876	7.56905e-20	8.74819e-19	ENSMUSG00000049916	RIKEN cDNA 2610318N02 gene
Ndufab1	-0.860331	7.87151e-20	9.08998e-19	ENSMUSG00000030869	NADH dehydrogenase (ubiquinone) 1, alpha/beta subcomplex, 1
Zfp668	-0.884186	7.95461e-20	9.17808e-19	ENSMUSG00000049728	zinc finger protein 668
Tsnax	0.63856	8.48472e-20	9.78136e-19	ENSMUSG00000056820	translin-associated factor X
Osbpl3	1.30552	9.62814e-20	1.10806e-18	ENSMUSG00000029822	oxysterol binding protein-like 3
Dppa3	1.00874	1.01021e-19	1.16161e-18	ENSMUSG00000046323	developmental pluripotency-associated 3
Adpgk	-0.620663	1.02292e-19	1.17523e-18	ENSMUSG00000025236	ADP-dependent glucokinase
Glipr2	0.739999	1.03458e-19	1.18761e-18	ENSMUSG00000028480	GLI pathogenesis-related 2
Prom1	-0.800359	1.14742e-19	1.31491e-18	ENSMUSG00000029086	prominin 1
Trim32	-0.757288	1.14653e-19	1.31491e-18	ENSMUSG00000051675	tripartite motif-containing 32
Gulp1	-2.75536	1.15001e-19	1.31675e-18	ENSMUSG00000056870	GULP, engulfment adaptor PTB domain containing 1
Orai1	-1.09421	1.16999e-19	1.33849e-18	ENSMUSG00000049686	ORAI calcium release-activated calcium modulator 1
Thy1	1.24989	1.36713e-19	1.56005e-18	ENSMUSG00000032011	thymus cell antigen 1, theta
Jag2	0.805871	1.36905e-19	1.56092e-18	ENSMUSG00000002799	jagged 2
Bloc1s5	-1.12513	1.38148e-19	1.57377e-18	ENSMUSG00000038982	biogenesis of lysosomal organelles complex-1, subunit 5, muted
Oprl1	3.26326	1.39343e-19	1.58604e-18	ENSMUSG00000027584	opioid receptor-like 1
Tmem56	2.1119	1.4606e-19	1.66109e-18	ENSMUSG00000028132	transmembrane protein 56
Peli3	-1.94126	1.52235e-19	1.72926e-18	ENSMUSG00000024901	pellino 3
Pdlim4	1.59363	1.5231e-19	1.72926e-18	ENSMUSG00000020388	PDZ and LIM domain 4
Cngb1	1.61966	1.57501e-19	1.78669e-18	ENSMUSG00000031789	cyclic nucleotide gated channel beta 1
Tubgcp4	-0.641495	1.66874e-19	1.89142e-18	ENSMUSG00000027263	tubulin, gamma complex associated protein 4
Rad23a	-0.604991	1.70331e-19	1.92899e-18	ENSMUSG00000003813	RAD23a homolog (S. cerevisiae)
Col18a1	0.596036	1.72412e-19	1.95091e-18	ENSMUSG00000001435	collagen, type XVIII, alpha 1
Dcun1d2	-0.841101	1.72638e-19	1.95184e-18	ENSMUSG00000038506	DCN1, defective in cullin neddylation 1, domain containing 2 (S. cerevisiae)
Fam83b	-1.77341	1.76357e-19	1.99221e-18	ENSMUSG00000032358	family with sequence similarity 83, member B
Lif	0.833939	1.77664e-19	2.0053e-18	ENSMUSG00000034394	leukemia inhibitory factor
Ndrg1	-0.602142	1.89013e-19	2.13161e-18	ENSMUSG00000005125	N-myc downstream regulated gene 1
E330009J07Rik	-2.11277	2.055e-19	2.3154e-18	ENSMUSG00000037172	RIKEN cDNA E330009J07 gene
Slc39a13	-0.918447	2.05653e-19	2.3154e-18	ENSMUSG00000002105	solute carrier family 39 (metal ion transporter), member 13
Creb1	-0.7329	2.05875e-19	2.31596e-18	ENSMUSG00000025958	cAMP responsive element binding protein 1
C920006O11Rik	1.53669	2.1028e-19	2.36354e-18	ENSMUSG00000097574
Utp11l	-0.692611	2.11214e-19	2.37207e-18	ENSMUSG00000028907	UTP11-like, U3 small nucleolar ribonucleoprotein, (yeast)
Bin2	-0.844438	2.11428e-19	2.3725e-18	ENSMUSG00000098112	bridging integrator 2
Ptpra	-0.747862	2.17787e-19	2.4398e-18	ENSMUSG00000027303	protein tyrosine phosphatase, receptor type, A
Hist2h2be	2.29469	2.31227e-19	2.58821e-18	ENSMUSG00000068854	histone cluster 2, H2be
Wdr89	-0.795545	2.35137e-19	2.62979e-18	ENSMUSG00000045690	WD repeat domain 89
Kbtbd11	-0.593476	2.45358e-19	2.74183e-18	ENSMUSG00000055675	kelch repeat and BTB (POZ) domain containing 11
Foxa3	-2.46213	2.46e-19	2.74648e-18	ENSMUSG00000040891	forkhead box A3
Rab24	-0.667883	2.49112e-19	2.77459e-18	ENSMUSG00000034789	RAB24, member RAS oncogene family
Anxa11	-0.702408	2.53602e-19	2.82226e-18	ENSMUSG00000021866	annexin A11
Ngly1	-1.41625	2.55033e-19	2.83585e-18	ENSMUSG00000021785	N-glycanase 1
Otub2	-1.45967	2.65756e-19	2.95265e-18	ENSMUSG00000021203	OTU domain, ubiquitin aldehyde binding 2
Phf6	0.665378	2.74752e-19	3.04758e-18	ENSMUSG00000025626	PHD finger protein 6
Zfp518a	0.713839	2.91095e-19	3.2262e-18	ENSMUSG00000049164	zinc finger protein 518A
Myo7a	2.25613	2.96843e-19	3.28721e-18	ENSMUSG00000030761	myosin VIIA
Rnf125	-0.904918	3.0688e-19	3.39557e-18	ENSMUSG00000033107	ring finger protein 125
Lcmt2	-0.928451	3.24769e-19	3.59056e-18	ENSMUSG00000074890	leucine carboxyl methyltransferase 2
Srgap3	0.721955	3.31297e-19	3.65973e-18	ENSMUSG00000030257	SLIT-ROBO Rho GTPase activating protein 3
Sepsecs	0.853494	3.36189e-19	3.71074e-18	ENSMUSG00000029173	Sep (O-phosphoserine) tRNA:Sec (selenocysteine) tRNA synthase
Mybpc1	2.9437	3.71902e-19	4.10156e-18	ENSMUSG00000020061	myosin binding protein C, slow-type
Wasf3	-0.720096	4.29062e-19	4.72809e-18	ENSMUSG00000029636	WAS protein family, member 3
Ksr1	-1.11254	4.32918e-19	4.76669e-18	ENSMUSG00000018334	kinase suppressor of ras 1
Rufy3	-0.687262	4.34851e-19	4.78407e-18	ENSMUSG00000029291	RUN and FYVE domain containing 3
Tmem147	-0.701342	4.53125e-19	4.977e-18	ENSMUSG00000006315	transmembrane protein 147
Galnt4	0.951841	4.5993e-19	5.04763e-18	ENSMUSG00000090035	UDP-N-acetyl-alpha-D-galactosamine:polypeptide N-acetylgalactosaminyltransferase 4
Thap2	-1.47286	5.03715e-19	5.51918e-18	ENSMUSG00000020137	THAP domain containing, apoptosis associated protein 2
Itgb2	3.61714	5.03549e-19	5.51918e-18	ENSMUSG00000000290	integrin beta 2
Ece2	-0.819909	5.15441e-19	5.64308e-18	ENSMUSG00000022842	endothelin converting enzyme 2
Syngr3	0.956211	5.51673e-19	6.03484e-18	ENSMUSG00000007021	synaptogyrin 3
Sult4a1	0.740435	5.65341e-19	6.17935e-18	ENSMUSG00000018865	sulfotransferase family 4A, member 1
Chchd3	-0.586389	5.77513e-19	6.30728e-18	ENSMUSG00000053768	coiled-coil-helix-coiled-coil-helix domain containing 3
Dapp1	-0.96646	6.1942e-19	6.7595e-18	ENSMUSG00000028159	dual adaptor for phosphotyrosine and 3-phosphoinositides 1
Srgap1	-1.0307	6.44112e-19	7.02327e-18	ENSMUSG00000020121	SLIT-ROBO Rho GTPase activating protein 1
Katnal1	-1.41172	6.5636e-19	7.15104e-18	ENSMUSG00000106892
Zic5	-0.858383	6.63455e-19	7.2225e-18	ENSMUSG00000041703	zinc finger protein of the cerebellum 5
Fzd3	1.04239	7.27172e-19	7.90975e-18	ENSMUSG00000007989	frizzled homolog 3 (Drosophila)
Pbx4	-2.56414	8.09733e-19	8.80071e-18	ENSMUSG00000031860	pre B cell leukemia homeobox 4
Rnf170	0.92129	8.68241e-19	9.42901e-18	ENSMUSG00000013878	ring finger protein 170
Sec14l4	-0.932553	8.81799e-19	9.56855e-18	ENSMUSG00000019368	SEC14-like 4 (S. cerevisiae)
Supt7l	-0.781558	9.45206e-19	1.02483e-17	ENSMUSG00000053134	suppressor of Ty 7-like
Chrnb4	1.9024	9.51508e-19	1.03084e-17	ENSMUSG00000035200	cholinergic receptor, nicotinic, beta polypeptide 4
Pdia5	-0.68712	9.81803e-19	1.06281e-17	ENSMUSG00000022844	protein disulfide isomerase associated 5
Bend6	-2.8423	9.92368e-19	1.07338e-17	ENSMUSG00000042182	BEN domain containing 6
Knstrn	-0.744905	1.03244e-18	1.11493e-17	ENSMUSG00000027331	kinetochore-localized astrin/SPAG5 binding
Gdpd5	2.59735	1.03645e-18	1.11837e-17	ENSMUSG00000035314	glycerophosphodiester phosphodiesterase domain containing 5
Zfp617	-1.2502	1.06358e-18	1.14673e-17	ENSMUSG00000066880	zinc finger protein 617
Znrd1as	-1.38072	1.08539e-18	1.16931e-17	ENSMUSG00000036214	Znrd1 antisense
Plat	2.3846	1.15612e-18	1.24452e-17	ENSMUSG00000031538	plasminogen activator, tissue
Srsf4	-0.624815	1.15917e-18	1.2468e-17	ENSMUSG00000028911	serine/arginine-rich splicing factor 4
Lsr	0.739372	1.16166e-18	1.24848e-17	ENSMUSG00000001247	lipolysis stimulated lipoprotein receptor
Prkra	-0.9218	1.16533e-18	1.25143e-17	ENSMUSG00000002731	protein kinase, interferon inducible double stranded RNA dependent activator
Npepl1	0.745075	1.20023e-18	1.28788e-17	ENSMUSG00000039263	aminopeptidase-like 1
Depdc1b	-0.669746	1.31728e-18	1.41012e-17	ENSMUSG00000021697	DEP domain containing 1B
Tmem43	0.719274	1.31966e-18	1.41154e-17	ENSMUSG00000030095	transmembrane protein 43
Smim4	-1.33628	1.3879e-18	1.48336e-17	ENSMUSG00000058351	small integral membrane protein 4
Ttll6	1.40618	1.40998e-18	1.50577e-17	ENSMUSG00000038756	tubulin tyrosine ligase-like family, member 6
Adgrg5	1.02412	1.4208e-18	1.51612e-17	ENSMUSG00000061577	adhesion G protein-coupled receptor G5
Tmem19	0.714363	1.44004e-18	1.53422e-17	ENSMUSG00000069520	transmembrane protein 19
Ibtk	-0.586825	1.48709e-18	1.5831e-17	ENSMUSG00000035941	inhibitor of Bruton agammaglobulinemia tyrosine kinase
Eef1d	0.652496	1.54384e-18	1.64093e-17	ENSMUSG00000055762	eukaryotic translation elongation factor 1 delta (guanine nucleotide exchange protein)
Trp53i11	0.793446	1.65768e-18	1.76054e-17	ENSMUSG00000068735	transformation related protein 53 inducible protein 11
Chchd6	-1.01342	1.66523e-18	1.76716e-17	ENSMUSG00000030086	coiled-coil-helix-coiled-coil-helix domain containing 6
Tubb4a	2.397	1.68856e-18	1.79051e-17	ENSMUSG00000062591	tubulin, beta 4A class IVA
1500009L16Rik	0.915754	1.73351e-18	1.83528e-17	ENSMUSG00000087651	RIKEN cDNA 1500009L16 gene
Gpr153	-1.68739	1.76769e-18	1.87001e-17	ENSMUSG00000042804	G protein-coupled receptor 153
Apobec2	-0.926346	1.84423e-18	1.94945e-17	ENSMUSG00000040694	apolipoprotein B mRNA editing enzyme, catalytic polypeptide 2
Slc48a1	-0.824536	1.86549e-18	1.97038e-17	ENSMUSG00000081534	solute carrier family 48 (heme transporter), member 1
Tnnt1	1.27444	1.86992e-18	1.97351e-17	ENSMUSG00000064179	troponin T1, skeletal, slow
Snx29	-0.951866	2.27811e-18	2.40056e-17	ENSMUSG00000071669	sorting nexin 29
Platr20	-2.00801	2.32503e-18	2.44809e-17	ENSMUSG00000086646
Ltb	-3.15704	2.52408e-18	2.6556e-17	ENSMUSG00000024399	lymphotoxin B
Sema6a	1.34779	2.623e-18	2.75537e-17	ENSMUSG00000019647	sema domain, transmembrane domain (TM), and cytoplasmic domain, (semaphorin) 6A
Zdhhc17	-0.741358	2.70102e-18	2.83513e-17	ENSMUSG00000035798	zinc finger, DHHC domain containing 17
Rgma	-0.78519	2.712e-18	2.84443e-17	ENSMUSG00000070509	repulsive guidance molecule family member A
B3gat3	-0.797494	2.81571e-18	2.95092e-17	ENSMUSG00000071649	beta-1,3-glucuronyltransferase 3 (glucuronosyltransferase I)
Ctnnd2	0.68012	2.89022e-18	3.02666e-17	ENSMUSG00000022240	catenin (cadherin associated protein), delta 2
Clu	0.86594	3.00349e-18	3.14283e-17	ENSMUSG00000022037	clusterin
Sh3yl1	-1.59139	3.01839e-18	3.15597e-17	ENSMUSG00000020669	Sh3 domain YSC-like 1
Sp6	0.915099	3.07856e-18	3.21639e-17	ENSMUSG00000038560	trans-acting transcription factor 6
Mras	-0.660249	3.11013e-18	3.24686e-17	ENSMUSG00000032470	muscle and microspikes RAS
Gstz1	-0.820194	3.24065e-18	3.3805e-17	ENSMUSG00000021033	glutathione transferase zeta 1 (maleylacetoacetate isomerase)
1700101E01Rik	-2.29093	3.30117e-18	3.44097e-17	ENSMUSG00000079502	RIKEN cDNA 1700101E01 gene
Cemip	1.44408	3.50968e-18	3.65549e-17	ENSMUSG00000052353	cell migration inducing protein, hyaluronan binding
Tradd	-0.992568	3.70721e-18	3.85825e-17	ENSMUSG00000031887	TNFRSF1A-associated via death domain
1700084C01Rik	2.19906	3.72326e-18	3.87196e-17	ENSMUSG00000070532	RIKEN cDNA 1700084C01 gene
Pcmtd1	-0.815319	4.22629e-18	4.38832e-17	ENSMUSG00000051285	protein-L-isoaspartate (D-aspartate) O-methyltransferase domain containing 1
Ppp1r16a	-0.70802	4.34648e-18	4.50964e-17	ENSMUSG00000033819	protein phosphatase 1, regulatory (inhibitor) subunit 16A
Tbcel	-0.63422	4.39339e-18	4.55481e-17	ENSMUSG00000037287	tubulin folding cofactor E-like
Islr2	1.09072	4.62882e-18	4.7952e-17	ENSMUSG00000051243	immunoglobulin superfamily containing leucine-rich repeat 2
Mpp7	-0.705994	4.78251e-18	4.95061e-17	ENSMUSG00000057440	membrane protein, palmitoylated 7 (MAGUK p55 subfamily member 7)
Nek4	-0.824766	4.98547e-18	5.15675e-17	ENSMUSG00000021918	NIMA (never in mitosis gene a)-related expressed kinase 4
Gfod1	-1.38812	5.09574e-18	5.26677e-17	ENSMUSG00000051335	glucose-fructose oxidoreductase domain containing 1
Gucy1a2	-0.95802	5.21669e-18	5.38765e-17	ENSMUSG00000041624	guanylate cyclase 1, soluble, alpha 2
Dnase1l1	-2.12799	5.332e-18	5.50253e-17	ENSMUSG00000019088	deoxyribonuclease 1-like 1
Col6a5	2.51389	5.56911e-18	5.74283e-17	ENSMUSG00000091345	collagen, type VI, alpha 5
Camkv	0.759914	5.63421e-18	5.80552e-17	ENSMUSG00000032936	CaM kinase-like vesicle-associated
Myom3	1.61998	5.98961e-18	6.16701e-17	ENSMUSG00000037139	myomesin family, member 3
Ppic	-0.586472	6.04919e-18	6.2236e-17	ENSMUSG00000024538	peptidylprolyl isomerase C
Rab43	-0.913371	6.10553e-18	6.27679e-17	ENSMUSG00000030055	RAB43, member RAS oncogene family
Cd34	1.66804	6.46814e-18	6.6445e-17	ENSMUSG00000016494	CD34 antigen
Fam160b2	-0.694361	6.47736e-18	6.6489e-17	ENSMUSG00000022095	family with sequence similarity 160, member B2
Tdrd12	-0.759049	6.56947e-18	6.73832e-17	ENSMUSG00000030491	tudor domain containing 12
Plekhg3	-0.617408	6.84573e-18	7.01635e-17	ENSMUSG00000052609	pleckstrin homology domain containing, family G (with RhoGef domain) member 3
Trmt1l	-0.712533	7.30395e-18	7.48031e-17	ENSMUSG00000053286	tRNA methyltransferase 1 like
Ift88	-0.897928	7.51643e-18	7.69208e-17	ENSMUSG00000040040	intraflagellar transport 88
Fbxo27	0.771875	7.72357e-18	7.89806e-17	ENSMUSG00000037463	F-box protein 27
4931440F15Rik	-1.28482	7.96666e-18	8.13431e-17	ENSMUSG00000078157	RIKEN cDNA 4931440F15 gene
Zkscan2	1.32095	8.10907e-18	8.27346e-17	ENSMUSG00000030757	zinc finger with KRAB and SCAN domains 2
Ccdc114	0.824022	8.3986e-18	8.56238e-17	ENSMUSG00000040189	coiled-coil domain containing 114
Wdr45	0.660048	8.45604e-18	8.61443e-17	ENSMUSG00000039382	WD repeat domain 45
Isoc2a	-0.64439	8.68471e-18	8.83404e-17	ENSMUSG00000086784	isochorismatase domain containing 2a
Hipk3	0.642354	9.05976e-18	9.19474e-17	ENSMUSG00000027177	homeodomain interacting protein kinase 3
Spg20	-0.756351	9.72999e-18	9.86011e-17	ENSMUSG00000036580	spastic paraplegia 20, spartin (Troyer syndrome) homolog (human)
Zfp277	-0.613553	9.97316e-18	1.0099e-16	ENSMUSG00000055917	zinc finger protein 277
Dusp14	0.986367	1.02703e-17	1.03843e-16	ENSMUSG00000018648	dual specificity phosphatase 14
Arhgef6	2.92095	1.02677e-17	1.03843e-16	ENSMUSG00000031133	Rac/Cdc42 guanine nucleotide exchange factor (GEF) 6
She	1.0973	1.03977e-17	1.05052e-16	ENSMUSG00000046280	src homology 2 domain-containing transforming protein E
E2f3	-0.586959	1.04654e-17	1.05656e-16	ENSMUSG00000016477	E2F transcription factor 3
Glb1l	-1.00554	1.05038e-17	1.05965e-16	ENSMUSG00000026200	galactosidase, beta 1-like
Nuak2	0.794391	1.11948e-17	1.12599e-16	ENSMUSG00000009772	NUAK family, SNF1-like kinase, 2
Slc35a2	-0.829957	1.14445e-17	1.15025e-16	ENSMUSG00000031156	solute carrier family 35 (UDP-galactose transporter), member A2
Nkx6-2	0.795357	1.41047e-17	1.41551e-16	ENSMUSG00000041309	NK6 homeobox 2
Atp7b	-1.1485	1.47027e-17	1.47442e-16	ENSMUSG00000006567	ATPase, Cu++ transporting, beta polypeptide
Mgst3	-0.70669	1.5087e-17	1.51184e-16	ENSMUSG00000026688	microsomal glutathione S-transferase 3
Tspan2	-2.52175	1.57146e-17	1.57356e-16	ENSMUSG00000027858	tetraspanin 2
Tmtc4	-0.902126	1.58316e-17	1.5841e-16	ENSMUSG00000041594	transmembrane and tetratricopeptide repeat containing 4
Phc1	0.671759	1.59646e-17	1.59622e-16	ENSMUSG00000040669	polyhomeotic-like 1 (Drosophila)
Zfp438	-1.57367	1.61391e-17	1.61248e-16	ENSMUSG00000050945	zinc finger protein 438
S100a11	0.723415	1.76953e-17	1.76665e-16	ENSMUSG00000027907	S100 calcium binding protein A11 (calgizzarin)
Ppp4r1l-ps	-1.53186	1.81026e-17	1.80598e-16	ENSMUSG00000055897
Pld2	0.871468	1.87277e-17	1.86696e-16	ENSMUSG00000020828	phospholipase D2
Nlrx1	1.8625	1.97193e-17	1.96436e-16	ENSMUSG00000032109	NLR family member X1
Rbm43	0.924299	1.99071e-17	1.9816e-16	ENSMUSG00000036249	RNA binding motif protein 43
Cxcl14	2.55174	2.08396e-17	2.07289e-16	ENSMUSG00000021508	chemokine (C-X-C motif) ligand 14
Jade2	0.605707	2.13531e-17	2.12241e-16	ENSMUSG00000020387	jade family PHD finger 2
Gad1	-0.85258	2.14858e-17	2.13402e-16	ENSMUSG00000070880	glutamate decarboxylase 1
Casz1	1.10434	2.3934e-17	2.37544e-16	ENSMUSG00000028977	castor zinc finger 1
Phyhip	1.441	2.46223e-17	2.44195e-16	ENSMUSG00000003469	phytanoyl-CoA hydroxylase interacting protein
Nt5c3b	0.601387	2.47745e-17	2.45525e-16	ENSMUSG00000017176	5'-nucleotidase, cytosolic IIIB
2700038G22Rik	0.754161	2.4793e-17	2.45527e-16	ENSMUSG00000097180
BC004004	-0.776145	2.50077e-17	2.47472e-16	ENSMUSG00000052712	cDNA sequence BC004004
Tdp1	-0.625521	2.71704e-17	2.68676e-16	ENSMUSG00000021177	tyrosyl-DNA phosphodiesterase 1
Fam120b	-0.749097	2.77e-17	2.73512e-16	ENSMUSG00000014763	family with sequence similarity 120, member B
Alg8	-1.0967	2.88297e-17	2.84459e-16	ENSMUSG00000035704	asparagine-linked glycosylation 8 (alpha-1,3-glucosyltransferase)
Dus2	-0.766685	3.06665e-17	3.01919e-16	ENSMUSG00000031901	dihydrouridine synthase 2
Tinf2	-0.600365	3.07827e-17	3.02843e-16	ENSMUSG00000007589	Terf1 (TRF1)-interacting nuclear factor 2
Pabpc1	0.717508	3.17957e-17	3.1258e-16	ENSMUSG00000022283	poly(A) binding protein, cytoplasmic 1
Sap18	0.877533	3.25604e-17	3.19865e-16	ENSMUSG00000021963	Sin3-associated polypeptide 18
Abca4	2.61278	3.35307e-17	3.29158e-16	ENSMUSG00000028125	ATP-binding cassette, sub-family A (ABC1), member 4
Tgm2	1.28995	3.39999e-17	3.33278e-16	ENSMUSG00000037820	transglutaminase 2, C polypeptide
Tmem164	-0.712023	3.46016e-17	3.3893e-16	ENSMUSG00000047045	transmembrane protein 164
Phactr1	1.43544	3.50318e-17	3.42895e-16	ENSMUSG00000054728	phosphatase and actin regulator 1
Fzd8	-1.06703	3.81361e-17	3.72739e-16	ENSMUSG00000036904	frizzled homolog 8 (Drosophila)
Gjb5	-0.596666	3.93118e-17	3.83952e-16	ENSMUSG00000042357	gap junction protein, beta 5
Casp9	-0.589968	3.98843e-17	3.89262e-16	ENSMUSG00000028914	caspase 9
Alg14	-0.894009	4.0166e-17	3.91727e-16	ENSMUSG00000039887	asparagine-linked glycosylation 14
Cnn2	0.777993	4.13041e-17	4.02536e-16	ENSMUSG00000004665	calponin 2
Bcl11a	-1.13007	4.13419e-17	4.02614e-16	ENSMUSG00000000861	B cell CLL/lymphoma 11A (zinc finger protein)
Rasl11b	0.918729	4.22237e-17	4.10904e-16	ENSMUSG00000049907	RAS-like, family 11, member B
Uox	3.45034	4.24508e-17	4.12816e-16	ENSMUSG00000028186	urate oxidase
Ypel2	0.79891	4.50184e-17	4.37469e-16	ENSMUSG00000018427	yippee-like 2 (Drosophila)
Olfr701	-2.7524	4.62743e-17	4.49351e-16	ENSMUSG00000036744	olfactory receptor 701
Lrrk2	1.05606	4.89877e-17	4.75357e-16	ENSMUSG00000036273	leucine-rich repeat kinase 2
Ppp1r3f	1.25637	4.97819e-17	4.82716e-16	ENSMUSG00000039556	protein phosphatase 1, regulatory (inhibitor) subunit 3F
Canx	-0.7303	5.8051e-17	5.62494e-16	ENSMUSG00000020368	calnexin
Pianp	1.49653	5.84763e-17	5.66208e-16	ENSMUSG00000030329	PILR alpha associated neural protein
Esyt3	0.94851	6.14049e-17	5.93713e-16	ENSMUSG00000037681	extended synaptotagmin-like protein 3
Dnd1	-0.863488	6.22893e-17	6.01832e-16	ENSMUSG00000044595	dead end homolog 1 (zebrafish)
Rnd3	0.599709	6.26633e-17	6.05013e-16	ENSMUSG00000017144	Rho family GTPase 3
Mfsd7c	0.840346	6.34207e-17	6.11887e-16	ENSMUSG00000034258	major facilitator superfamily domain containing 7C
Kalrn	0.885656	6.36367e-17	6.13532e-16	ENSMUSG00000061751	kalirin, RhoGEF kinase
Bloc1s3	0.827205	6.42312e-17	6.18822e-16	ENSMUSG00000057667	biogenesis of lysosomal organelles complex-1, subunit 3
Slc6a9	-1.90347	6.59285e-17	6.34268e-16	ENSMUSG00000028542	solute carrier family 6 (neurotransmitter transporter, glycine), member 9
Cgn	0.781706	6.8739e-17	6.60499e-16	ENSMUSG00000068876	cingulin
Hrsp12	-0.799335	6.9294e-17	6.65223e-16	ENSMUSG00000022323	heat-responsive protein 12
Mia	-1.22674	7.04478e-17	6.75818e-16	ENSMUSG00000089661	melanoma inhibitory activity
Srd5a1	-0.807485	7.3541e-17	7.0499e-16	ENSMUSG00000021594	steroid 5 alpha-reductase 1
Gfm2	-0.617253	7.95319e-17	7.61338e-16	ENSMUSG00000021666	G elongation factor, mitochondrial 2
Cd6	3.44368	7.96269e-17	7.61707e-16	ENSMUSG00000024670	CD6 antigen
Gstm5	1.27289	8.01257e-17	7.65936e-16	ENSMUSG00000004032	glutathione S-transferase, mu 5
Slfn5	1.33125	8.04589e-17	7.68577e-16	ENSMUSG00000054404	schlafen 5
Gamt	-2.31592	8.20238e-17	7.82417e-16	ENSMUSG00000020150	guanidinoacetate methyltransferase
Zcchc2	-0.631529	8.84108e-17	8.4215e-16	ENSMUSG00000038866	zinc finger, CCHC domain containing 2
Ehd2	1.62289	8.94192e-17	8.51154e-16	ENSMUSG00000074364	EH-domain containing 2
Lemd2	-0.753173	9.71483e-17	9.23422e-16	ENSMUSG00000044857	LEM domain containing 2
Zfp963	-1.41413	9.7441e-17	9.25552e-16	ENSMUSG00000092260	zinc finger protein 963
Alox12	1.23472	9.84939e-17	9.34895e-16	ENSMUSG00000000320	arachidonate 12-lipoxygenase
Mpv17l	-1.10127	1.07073e-16	1.01347e-15	ENSMUSG00000022679	Mpv17 transgene, kidney disease mutant-like
Rft1	0.793311	1.17081e-16	1.10742e-15	ENSMUSG00000052395	RFT1 homolog (S. cerevisiae)
Mocs1	-0.713738	1.18524e-16	1.12029e-15	ENSMUSG00000064120	molybdenum cofactor synthesis 1
Snrk	-0.817837	1.23249e-16	1.16413e-15	ENSMUSG00000038145	SNF related kinase
Ttc12	-0.742254	1.24223e-16	1.17251e-15	ENSMUSG00000040219	tetratricopeptide repeat domain 12
Muc1	1.30153	1.26802e-16	1.19602e-15	ENSMUSG00000042784	mucin 1, transmembrane
Lgals9	1.68742	1.30631e-16	1.23127e-15	ENSMUSG00000001123	lectin, galactose binding, soluble 9
Abhd14a	-0.753564	1.35538e-16	1.27663e-15	ENSMUSG00000042210	abhydrolase domain containing 14A
4933404O12Rik	-0.757615	1.43208e-16	1.34794e-15	ENSMUSG00000097908
Fam69a	-1.0152	1.46299e-16	1.37607e-15	ENSMUSG00000029270	family with sequence similarity 69, member A
Mitd1	-0.87185	1.55036e-16	1.45723e-15	ENSMUSG00000026088	MIT, microtubule interacting and transport, domain containing 1
Myo1a	1.02118	1.5552e-16	1.46077e-15	ENSMUSG00000025401	myosin IA
Atp2a3	-0.815421	1.61432e-16	1.51395e-15	ENSMUSG00000020788	ATPase, Ca++ transporting, ubiquitous
Anxa4	-0.586252	1.6152e-16	1.51395e-15	ENSMUSG00000029994	annexin A4
Trub1	-0.778071	1.75424e-16	1.64314e-15	ENSMUSG00000025086	TruB pseudouridine (psi) synthase homolog 1 (E. coli)
Fam78b	-2.72867	1.83734e-16	1.71621e-15	ENSMUSG00000060568	family with sequence similarity 78, member B
Lyrm7	-2.63798	1.84005e-16	1.71755e-15	ENSMUSG00000020268	LYR motif containing 7
Agbl5	0.682529	1.85097e-16	1.72654e-15	ENSMUSG00000029165	ATP/GTP binding protein-like 5
Dcbld1	0.683499	1.86604e-16	1.7394e-15	ENSMUSG00000019891	discoidin, CUB and LCCL domain containing 1
Arap3	2.96196	2.08669e-16	1.94105e-15	ENSMUSG00000024451	ArfGAP with RhoGAP domain, ankyrin repeat and PH domain 3
Svil	-0.604453	2.22639e-16	2.06957e-15	ENSMUSG00000024236	supervillin
Zscan22	-0.893797	2.31919e-16	2.15436e-15	ENSMUSG00000054715	zinc finger and SCAN domain containing 22
Gatm	2.09284	2.42805e-16	2.25393e-15	ENSMUSG00000027199	glycine amidinotransferase (L-arginine:glycine amidinotransferase)
Shisa7	1.18961	2.46379e-16	2.28553e-15	ENSMUSG00000053550	shisa family member 7
Crip2	0.734326	2.79201e-16	2.58289e-15	ENSMUSG00000006356	cysteine rich protein 2
Slc25a10	-1.06192	2.80392e-16	2.59213e-15	ENSMUSG00000025792	solute carrier family 25 (mitochondrial carrier, dicarboxylate transporter), member 10
Tmem229b	-1.80794	2.84714e-16	2.63029e-15	ENSMUSG00000046157	transmembrane protein 229B
Nrtn	-1.70973	2.91631e-16	2.69235e-15	ENSMUSG00000039481	neurturin
Map1a	-0.833778	2.97182e-16	2.74171e-15	ENSMUSG00000027254	microtubule-associated protein 1 A
Nol4l	0.714708	3.13943e-16	2.8924e-15	ENSMUSG00000061411	nucleolar protein 4-like
Defb42	1.92341	3.22529e-16	2.96946e-15	ENSMUSG00000054763	defensin beta 42
Lyrm5	-1.06778	3.28167e-16	3.01931e-15	ENSMUSG00000040370	LYR motif containing 5
Zfp879	1.80787	3.3529e-16	3.08275e-15	ENSMUSG00000044296	zinc finger protein 879
Cdpf1	-0.903132	3.35678e-16	3.08421e-15	ENSMUSG00000064284	cysteine rich, DPF motif domain containing 1
Slc38a8	2.42742	3.48461e-16	3.19948e-15	ENSMUSG00000034224	solute carrier family 38, member 8
Gan	-1.03982	3.94619e-16	3.62083e-15	ENSMUSG00000052557	giant axonal neuropathy
Pja2	-0.610026	3.99937e-16	3.66713e-15	ENSMUSG00000024083	praja 2, RING-H2 motif containing
Cxcl12	-1.31126	4.12387e-16	3.77872e-15	ENSMUSG00000061353	chemokine (C-X-C motif) ligand 12
Phf7	1.19012	4.22435e-16	3.86817e-15	ENSMUSG00000021902	PHD finger protein 7
Lrrc61	-1.66501	4.2454e-16	3.8848e-15	ENSMUSG00000073096	leucine rich repeat containing 61
Stx6	-0.781717	4.37039e-16	3.99376e-15	ENSMUSG00000026470	syntaxin 6
Nmnat2	0.630204	4.37562e-16	3.99583e-15	ENSMUSG00000042751	nicotinamide nucleotide adenylyltransferase 2
BC049715	2.59343	4.40078e-16	4.01608e-15	ENSMUSG00000047515	cDNA sequence BC049715
Slc24a1	1.52776	4.51045e-16	4.1106e-15	ENSMUSG00000034452	solute carrier family 24 (sodium/potassium/calcium exchanger), member 1
Sesn3	-0.66304	4.59006e-16	4.18033e-15	ENSMUSG00000032009	sestrin 3
Spink1	2.04365	4.60465e-16	4.19079e-15	ENSMUSG00000024503	serine peptidase inhibitor, Kazal type 3
Tmem117	-2.1008	4.95899e-16	4.51024e-15	ENSMUSG00000063296	transmembrane protein 117
Nhs	-1.66059	5.02087e-16	4.56344e-15	ENSMUSG00000059493	Nance-Horan syndrome (human)
Pcp4l1	2.26031	5.11568e-16	4.64649e-15	ENSMUSG00000038370	Purkinje cell protein 4-like 1
Gm10069	0.872759	6.43599e-16	5.82999e-15	ENSMUSG00000059659
Lage3	-0.649907	6.89272e-16	6.23535e-15	ENSMUSG00000015289	L antigen family, member 3
Zfp334	0.846249	7.28398e-16	6.58488e-15	ENSMUSG00000017667	zinc finger protein 334
Rasal1	0.788181	8.07499e-16	7.29508e-15	ENSMUSG00000029602	RAS protein activator like 1 (GAP1 like)
Gm128	-1.30566	8.51402e-16	7.68655e-15	ENSMUSG00000068860	predicted gene 128
Ahcy	1.65008	9.04087e-16	8.15128e-15	ENSMUSG00000027597	S-adenosylhomocysteine hydrolase
Ccdc53	0.680242	9.63367e-16	8.67416e-15	ENSMUSG00000020056	coiled-coil domain containing 53
Slc25a48	1.59094	9.82941e-16	8.84451e-15	ENSMUSG00000021509	solute carrier family 25, member 48
Col11a2	2.10869	9.85728e-16	8.86367e-15	ENSMUSG00000024330	collagen, type XI, alpha 2
Slc38a5	2.16934	1.01798e-15	9.13541e-15	ENSMUSG00000031170	solute carrier family 38, member 5
Sirt3	-0.725809	1.05561e-15	9.46681e-15	ENSMUSG00000025486	sirtuin 3
Pcdh1	1.92593	1.14146e-15	1.02163e-14	ENSMUSG00000051375	protocadherin 1
Mt1	-0.620301	1.14231e-15	1.02171e-14	ENSMUSG00000031765	metallothionein 1
Sdccag8	-1.50675	1.14644e-15	1.02406e-14	ENSMUSG00000026504	serologically defined colon cancer antigen 8
Snhg3	0.61635	1.16096e-15	1.03565e-14	ENSMUSG00000085241
Zfp386	-0.667624	1.17393e-15	1.04625e-14	ENSMUSG00000042063	zinc finger protein 386 (Kruppel-like)
Comtd1	-0.771125	1.32266e-15	1.17523e-14	ENSMUSG00000021773	catechol-O-methyltransferase domain containing 1
Slc37a4	0.859498	1.33089e-15	1.18177e-14	ENSMUSG00000032114	solute carrier family 37 (glucose-6-phosphate transporter), member 4
Vti1a	0.662164	1.43765e-15	1.27488e-14	ENSMUSG00000024983	vesicle transport through interaction with t-SNAREs 1A
Apba2	1.64892	1.44567e-15	1.28115e-14	ENSMUSG00000030519	amyloid beta (A4) precursor protein-binding, family A, member 2
Stat6	-0.676607	1.47512e-15	1.30639e-14	ENSMUSG00000002147	signal transducer and activator of transcription 6
Lars	-0.590861	1.57857e-15	1.39618e-14	ENSMUSG00000024493	leucyl-tRNA synthetase
Cab39l	-0.885145	1.76584e-15	1.5557e-14	ENSMUSG00000021981	calcium binding protein 39-like
Pecr	-1.00768	1.78215e-15	1.56904e-14	ENSMUSG00000026189	peroxisomal trans-2-enoyl-CoA reductase
Daglb	1.00028	1.80422e-15	1.58639e-14	ENSMUSG00000039206	diacylglycerol lipase, beta
Cntrob	0.587114	1.83815e-15	1.61412e-14	ENSMUSG00000032782	centrobin, centrosomal BRCA2 interacting protein
Prtg	0.834162	1.83813e-15	1.61412e-14	ENSMUSG00000036030	protogenin homolog (Gallus gallus)
Itm2c	0.607743	1.94594e-15	1.70767e-14	ENSMUSG00000026223	integral membrane protein 2C
Itm2a	0.640152	2.01005e-15	1.76278e-14	ENSMUSG00000031239	integral membrane protein 2A
Rimbp3	-1.72805	2.09992e-15	1.8392e-14	ENSMUSG00000071636	RIMS binding protein 3
Sema4f	0.871616	2.11552e-15	1.85167e-14	ENSMUSG00000000627	sema domain, immunoglobulin domain (Ig), TM domain, and short cytoplasmic domain
Atp1a4	3.75111	2.12428e-15	1.85813e-14	ENSMUSG00000007107	ATPase, Na+/K+ transporting, alpha 4 polypeptide
Dpcr1	3.26975	2.17055e-15	1.89736e-14	ENSMUSG00000073408	diffuse panbronchiolitis critical region 1 (human)
Folr1	0.830341	2.2268e-15	1.94528e-14	ENSMUSG00000001827	folate receptor 1 (adult)
Snord55	2.01742	2.2717e-15	1.98321e-14	ENSMUSG00000092680
Wdpcp	-2.9904	2.28557e-15	1.99403e-14	ENSMUSG00000020319	WD repeat containing planar cell polarity effector
Zfp946	-0.86708	2.38017e-15	2.07523e-14	ENSMUSG00000071266	zinc finger protein 946
Ppp1r3b	-1.00287	2.43894e-15	2.12509e-14	ENSMUSG00000046794	protein phosphatase 1, regulatory (inhibitor) subunit 3B
Xylt2	-0.661146	2.52843e-15	2.20164e-14	ENSMUSG00000020868	xylosyltransferase II
Mdfi	1.05133	2.57528e-15	2.24099e-14	ENSMUSG00000032717	MyoD family inhibitor
Slc2a7	1.24652	2.60283e-15	2.26351e-14	ENSMUSG00000062064	solute carrier family 2 (facilitated glucose transporter), member 7
Ctcfl	2.54516	2.61731e-15	2.27463e-14	ENSMUSG00000070495	CCCTC-binding factor (zinc finger protein)-like
Ccng2	-0.737336	2.69286e-15	2.33878e-14	ENSMUSG00000029385	cyclin G2
E2f5	-0.715015	2.72992e-15	2.36945e-14	ENSMUSG00000027552	E2F transcription factor 5
Fam219a	-2.22379	2.77965e-15	2.40951e-14	ENSMUSG00000028439	family with sequence similarity 219, member A
Asphd2	2.51535	2.78677e-15	2.41412e-14	ENSMUSG00000029348	aspartate beta-hydroxylase domain containing 2
Bok	1.07829	2.81249e-15	2.43484e-14	ENSMUSG00000026278	BCL2-related ovarian killer
Neil2	-0.754109	2.83983e-15	2.45694e-14	ENSMUSG00000035121	nei like 2 (E. coli)
Ccdc181	-1.23138	2.86923e-15	2.47919e-14	ENSMUSG00000026578	coiled-coil domain containing 181
Gfi1b	4.82725	2.98471e-15	2.57732e-14	ENSMUSG00000026815	growth factor independent 1B
Trim16	1.1392	3.00517e-15	2.59167e-14	ENSMUSG00000047821	tripartite motif-containing 16
Cep57l1	-0.952664	3.03034e-15	2.61171e-14	ENSMUSG00000019813	centrosomal protein 57-like 1
Stk10	0.67531	3.06075e-15	2.63623e-14	ENSMUSG00000020272	serine/threonine kinase 10
Pex2	-1.35561	3.08256e-15	2.65333e-14	ENSMUSG00000040374	peroxisomal biogenesis factor 2
Ppp1r9a	-0.710469	3.17894e-15	2.73105e-14	ENSMUSG00000032827	protein phosphatase 1, regulatory (inhibitor) subunit 9A
Fbxl16	-1.07303	3.24959e-15	2.7882e-14	ENSMUSG00000025738	F-box and leucine-rich repeat protein 16
Sall2	0.826029	3.24928e-15	2.7882e-14	ENSMUSG00000049532	sal-like 2 (Drosophila)
Klhl36	-1.80219	3.27695e-15	2.80988e-14	ENSMUSG00000031828	kelch-like 36
Ptprb	5.52805	3.44951e-15	2.9541e-14	ENSMUSG00000020154	protein tyrosine phosphatase, receptor type, B
Grhl2	0.951	3.49111e-15	2.98593e-14	ENSMUSG00000022286	grainyhead-like 2 (Drosophila)
Sox7	2.75059	3.53372e-15	3.02046e-14	ENSMUSG00000063060	SRY (sex determining region Y)-box 7
Sirt5	-2.11577	3.58349e-15	3.05912e-14	ENSMUSG00000054021	sirtuin 5
Pak3	-1.99384	3.88807e-15	3.31703e-14	ENSMUSG00000031284	p21 protein (Cdc42/Rac)-activated kinase 3
Churc1	-0.912745	4.04454e-15	3.44616e-14	ENSMUSG00000090258	churchill domain containing 1
Efcab8	3.89942	4.13833e-15	3.52385e-14	ENSMUSG00000044083
Tecpr2	0.655502	4.32218e-15	3.67808e-14	ENSMUSG00000021275	tectonin beta-propeller repeat containing 2
Tmem185b	-0.694692	4.56595e-15	3.88307e-14	ENSMUSG00000098923	transmembrane protein 185B
Rrm2b	-1.04726	4.62591e-15	3.93158e-14	ENSMUSG00000022292	ribonucleotide reductase M2 B (TP53 inducible)
Fam149b	-0.7352	4.84407e-15	4.10726e-14	ENSMUSG00000039599	family with sequence similarity 149, member B
Plekhg6	1.1277	4.84479e-15	4.10726e-14	ENSMUSG00000038167	pleckstrin homology domain containing, family G (with RhoGef domain) member 6
Atp8b1	4.44953	4.91117e-15	4.16092e-14	ENSMUSG00000039529	ATPase, class I, type 8B, member 1
BC068281	-0.751478	4.91586e-15	4.16228e-14	ENSMUSG00000051721	cDNA sequence BC068281
Nudt14	0.715501	5.17231e-15	4.37335e-14	ENSMUSG00000002804	nudix (nucleoside diphosphate linked moiety X)-type motif 14
Myrfl	3.33752	5.33755e-15	4.50237e-14	ENSMUSG00000034057	myelin regulatory factor-like
Tuft1	1.4838	5.55572e-15	4.68347e-14	ENSMUSG00000005968	tuftelin 1
Ttc30a1	-0.839517	5.58685e-15	4.70677e-14	ENSMUSG00000075271	tetratricopeptide repeat domain 30A1
Supt3	-1.15534	5.72504e-15	4.81718e-14	ENSMUSG00000038954	suppressor of Ty 3
Itgb5	0.640183	5.7859e-15	4.86535e-14	ENSMUSG00000022817	integrin beta 5
Vrk1	-0.60122	5.92716e-15	4.98103e-14	ENSMUSG00000021115	vaccinia related kinase 1
Satb2	0.768957	6.27501e-15	5.26351e-14	ENSMUSG00000038331	special AT-rich sequence binding protein 2
Sdr9c7	1.42167	6.39638e-15	5.36199e-14	ENSMUSG00000040127	4short chain dehydrogenase/reductase family 9C, member 7
Kctd12	-1.15244	6.41933e-15	5.37788e-14	ENSMUSG00000098557	potassium channel tetramerisation domain containing 12
Nxpe4	-3.4272	6.44985e-15	5.40009e-14	ENSMUSG00000044229	neurexophilin and PC-esterase domain family, member 4
Miat	2.37926	6.47979e-15	5.41843e-14	ENSMUSG00000097767
Scd3	0.971176	6.57765e-15	5.49686e-14	ENSMUSG00000025202	stearoyl-coenzyme A desaturase 3
Lrfn3	0.917683	6.90725e-15	5.75448e-14	ENSMUSG00000036957	leucine rich repeat and fibronectin type III domain containing 3
Col22a1	-2.70515	7.10167e-15	5.9128e-14	ENSMUSG00000079022	collagen, type XXII, alpha 1
Thbs2	-1.27151	7.31338e-15	6.08531e-14	ENSMUSG00000023885	thrombospondin 2
Diras1	1.34363	7.65657e-15	6.36302e-14	ENSMUSG00000043670	DIRAS family, GTP-binding RAS-like 1
Ltbp2	2.60668	7.73557e-15	6.42471e-14	ENSMUSG00000002020	latent transforming growth factor beta binding protein 2
Timp3	0.991827	8.2069e-15	6.81198e-14	ENSMUSG00000020044	tissue inhibitor of metalloproteinase 3
Hal	2.58703	8.28732e-15	6.8745e-14	ENSMUSG00000020017	histidine ammonia lyase
Rwdd3	-2.17525	8.43262e-15	6.99073e-14	ENSMUSG00000028133	RWD domain containing 3
Eefsec	-0.674864	8.48575e-15	7.03046e-14	ENSMUSG00000033216	eukaryotic elongation factor, selenocysteine-tRNA-specific
Gata1	2.44876	8.53561e-15	7.06742e-14	ENSMUSG00000031162	GATA binding protein 1
Fgf10	0.743869	9.04359e-15	7.48344e-14	ENSMUSG00000021732	fibroblast growth factor 10
Plek2	1.52096	9.06484e-15	7.49642e-14	ENSMUSG00000021118	pleckstrin 2
Eps8l2	0.586948	9.87037e-15	8.15258e-14	ENSMUSG00000025504	EPS8-like 2
Asap2	0.677407	1.01981e-14	8.4181e-14	ENSMUSG00000052632	ArfGAP with SH3 domain, ankyrin repeat and PH domain 2
Exoc3l	-0.730985	1.05404e-14	8.68474e-14	ENSMUSG00000043251	exocyst complex component 3-like
Gpc4	0.645917	1.06139e-14	8.73991e-14	ENSMUSG00000031119	glypican 4
Oas1f	3.59025	1.09912e-14	9.04514e-14	ENSMUSG00000053765	2'-5' oligoadenylate synthetase 1F
Nkx3-1	2.84965	1.11044e-14	9.13271e-14	ENSMUSG00000022061	NK-3 transcription factor, locus 1 (Drosophila)
Gca	-0.809988	1.1288e-14	9.27235e-14	ENSMUSG00000026893	grancalcin
Zfp78	-1.052	1.14206e-14	9.37559e-14	ENSMUSG00000055150	zinc finger protein 78
Abhd5	0.87798	1.16274e-14	9.53952e-14	ENSMUSG00000032540	abhydrolase domain containing 5
Wipf3	1.54347	1.19939e-14	9.83426e-14	ENSMUSG00000086040	WAS/WASL interacting protein family, member 3
Adcy2	1.74052	1.22822e-14	1.00646e-13	ENSMUSG00000021536	adenylate cyclase 2
Spon2	1.81978	1.25605e-14	1.02864e-13	ENSMUSG00000037379	spondin 2, extracellular matrix protein
Slc2a5	1.42465	1.32083e-14	1.08037e-13	ENSMUSG00000028976	solute carrier family 2 (facilitated glucose transporter), member 5
Zfp473	-0.624715	1.33567e-14	1.09185e-13	ENSMUSG00000048012	zinc finger protein 473
Tubb2a	0.793538	1.34935e-14	1.10236e-13	ENSMUSG00000058672	tubulin, beta 2A class IIA
Zfp185	0.860385	1.35921e-14	1.10975e-13	ENSMUSG00000031351	zinc finger protein 185
Tnnt2	2.94049	1.46181e-14	1.19136e-13	ENSMUSG00000026414	troponin T2, cardiac
Apobec3	-0.614289	1.5082e-14	1.22842e-13	ENSMUSG00000009585	apolipoprotein B mRNA editing enzyme, catalytic polypeptide 3
Itgb4	0.757996	1.55885e-14	1.2689e-13	ENSMUSG00000020758	integrin beta 4
Emilin1	1.23847	1.57205e-14	1.27888e-13	ENSMUSG00000029163	elastin microfibril interfacer 1
Mmel1	1.32065	1.71938e-14	1.39789e-13	ENSMUSG00000058183	membrane metallo-endopeptidase-like 1
Thra	0.703657	1.73434e-14	1.40921e-13	ENSMUSG00000058756	thyroid hormone receptor alpha
Smo	-0.725312	1.73961e-14	1.41263e-13	ENSMUSG00000001761	smoothened homolog (Drosophila)
Cela2a	1.50328	1.80933e-14	1.46748e-13	ENSMUSG00000058579	chymotrypsin-like elastase family, member 2A
2008-03-01	-0.641793	1.85502e-14	1.50273e-13	ENSMUSG00000025702	membrane-associated ring finger (C3HC4) 8
Aox4	2.48676	1.90439e-14	1.54088e-13	ENSMUSG00000038242	aldehyde oxidase 4
Sp5	-0.664876	1.91262e-14	1.54661e-13	ENSMUSG00000075304	trans-acting transcription factor 5
Fbxl7	-2.81257	1.95413e-14	1.57923e-13	ENSMUSG00000043556	F-box and leucine-rich repeat protein 7
Plk2	0.872632	1.97653e-14	1.59637e-13	ENSMUSG00000021701	polo-like kinase 2
Wnt6	1.77322	2.12205e-14	1.71185e-13	ENSMUSG00000033227	wingless-type MMTV integration site family, member 6
Dusp3	0.621623	2.3362e-14	1.88123e-13	ENSMUSG00000003518	dual specificity phosphatase 3 (vaccinia virus phosphatase VH1-related)
Nit1	-0.710073	2.36221e-14	1.90104e-13	ENSMUSG00000013997	nitrilase 1
Mlycd	-1.65066	2.37796e-14	1.91257e-13	ENSMUSG00000074064	malonyl-CoA decarboxylase
Scube2	1.59029	2.41458e-14	1.94087e-13	ENSMUSG00000007279	signal peptide, CUB domain, EGF-like 2
Gucd1	-0.662797	2.45484e-14	1.97206e-13	ENSMUSG00000033416	guanylyl cyclase domain containing 1
Rab27a	0.876621	2.45738e-14	1.97293e-13	ENSMUSG00000032202	RAB27A, member RAS oncogene family
Scly	-0.88475	2.49375e-14	2.00094e-13	ENSMUSG00000026307	selenocysteine lyase
Rslcan18	-1.37786	2.5609e-14	2.05359e-13	ENSMUSG00000074824	regulator of sex-limitation candidate 18
Dnah5	2.48738	2.79553e-14	2.23775e-13	ENSMUSG00000022262	dynein, axonemal, heavy chain 5
Ociad2	1.12088	2.85207e-14	2.28165e-13	ENSMUSG00000029153	OCIA domain containing 2
Dio3	1.00952	2.92858e-14	2.34009e-13	ENSMUSG00000075707	deiodinase, iodothyronine type III
Mettl21a	0.72042	2.97812e-14	2.37826e-13	ENSMUSG00000025956	methyltransferase like 21A
Pi4k2b	0.701612	3.00177e-14	2.39573e-13	ENSMUSG00000029186	phosphatidylinositol 4-kinase type 2 beta
Gm6682	-0.796712	3.07176e-14	2.44724e-13	ENSMUSG00000091269
Rasgef1c	2.27702	3.0855e-14	2.45674e-13	ENSMUSG00000020374	RasGEF domain family, member 1C
Mblac2	-1.6565	3.08762e-14	2.45698e-13	ENSMUSG00000051098	metallo-beta-lactamase domain containing 2
Oas1a	0.715816	3.11306e-14	2.47576e-13	ENSMUSG00000052776	2'-5' oligoadenylate synthetase 1A
Rnf17	-0.647058	3.16493e-14	2.51405e-13	ENSMUSG00000000365	ring finger protein 17
2010107G23Rik	1.06237	3.26572e-14	2.59106e-13	ENSMUSG00000020083	RIKEN cDNA 2010107G23 gene
Nagk	-0.734708	3.3129e-14	2.62695e-13	ENSMUSG00000034744	N-acetylglucosamine kinase
Zfp251	0.65906	3.58898e-14	2.8442e-13	ENSMUSG00000022526	zinc finger protein 251
Gls2	-0.615413	3.98112e-14	3.14941e-13	ENSMUSG00000044005	glutaminase 2 (liver, mitochondrial)
Col9a2	1.54565	4.02938e-14	3.18571e-13	ENSMUSG00000028626	collagen, type IX, alpha 2
T	0.988197	4.12025e-14	3.25565e-13	ENSMUSG00000062327	brachyury
Sema4a	0.759312	4.15357e-14	3.27814e-13	ENSMUSG00000028064	sema domain, immunoglobulin domain (Ig), transmembrane domain (TM) and short cytoplasmic domain, (semaphorin) 4A
Dolk	-0.837005	4.17161e-14	3.29045e-13	ENSMUSG00000075419	dolichol kinase
Abcc2	0.736729	4.28055e-14	3.37441e-13	ENSMUSG00000025194	ATP-binding cassette, sub-family C (CFTR/MRP), member 2
Gm5141	-0.989282	4.33687e-14	3.4168e-13	ENSMUSG00000091183	predicted gene 5141
Mast4	-0.619848	4.35177e-14	3.42655e-13	ENSMUSG00000034751	microtubule associated serine/threonine kinase family member 4
Lipg	1.61201	4.47752e-14	3.52145e-13	ENSMUSG00000053846	lipase, endothelial
Vps53	0.593098	4.5482e-14	3.57495e-13	ENSMUSG00000017288	vacuolar protein sorting 53 (yeast)
Aloxe3	1.80232	4.59127e-14	3.6067e-13	ENSMUSG00000020892	arachidonate lipoxygenase 3
AW551984	1.37894	4.66928e-14	3.66585e-13	ENSMUSG00000038112	expressed sequence AW551984
Tnfaip8	-1.2435	5.18301e-14	4.06444e-13	ENSMUSG00000062210	tumor necrosis factor, alpha-induced protein 8
Myh3	1.73301	5.4096e-14	4.23967e-13	ENSMUSG00000020908	myosin, heavy polypeptide 3, skeletal muscle, embryonic
P4htm	1.58124	5.45756e-14	4.27229e-13	ENSMUSG00000006675	prolyl 4-hydroxylase, transmembrane (endoplasmic reticulum)
Ldlrap1	0.728919	5.6966e-14	4.45683e-13	ENSMUSG00000037295	low density lipoprotein receptor adaptor protein 1
Rnf13	-0.811214	5.7022e-14	4.45863e-13	ENSMUSG00000036503	ring finger protein 13
Slc9b2	1.57376	6.35069e-14	4.95707e-13	ENSMUSG00000037994	solute carrier family 9, subfamily B (NHA2, cation proton antiporter 2), member 2
Ramp3	1.75589	6.4585e-14	5.0383e-13	ENSMUSG00000041046	receptor (calcitonin) activity modifying protein 3
Tex15	0.69158	6.6067e-14	5.14499e-13	ENSMUSG00000009628	testis expressed gene 15
Gemin8	-0.945581	6.68306e-14	5.20145e-13	ENSMUSG00000040621	gem (nuclear organelle) associated protein 8
Papl	1.30145	6.70358e-14	5.21441e-13	ENSMUSG00000037469	iron/zinc purple acid phospatase-like
Prkacb	-0.699191	7.04309e-14	5.46904e-13	ENSMUSG00000005034	protein kinase, cAMP dependent, catalytic, beta
Zfpm1	-1.7747	7.19167e-14	5.57799e-13	ENSMUSG00000049577	zinc finger protein, multitype 1
Cacna1i	4.32407	7.21346e-14	5.59167e-13	ENSMUSG00000022416	calcium channel, voltage-dependent, alpha 1I subunit
Flywch2	-1.49777	7.32464e-14	5.67134e-13	ENSMUSG00000023911	FLYWCH family member 2
Dennd6a	-0.63881	7.60494e-14	5.885e-13	ENSMUSG00000040818	DENN/MADD domain containing 6A
Gstm4	0.828772	7.69695e-14	5.95278e-13	ENSMUSG00000027890	glutathione S-transferase, mu 4
Rbl2	0.66572	8.06887e-14	6.2297e-13	ENSMUSG00000031666	retinoblastoma-like 2
Tex11	1.2662	8.14735e-14	6.2867e-13	ENSMUSG00000009670	testis expressed gene 11
Klk8	0.869231	8.15722e-14	6.29072e-13	ENSMUSG00000064023	kallikrein related-peptidase 8
Iscu	-0.694736	8.30473e-14	6.40081e-13	ENSMUSG00000025825	IscU iron-sulfur cluster scaffold homolog (E. coli)
Cep131	-0.745307	9.39707e-14	7.23033e-13	ENSMUSG00000039781	centrosomal protein 131
Fam189b	0.789608	9.50239e-14	7.30719e-13	ENSMUSG00000032657	family with sequence similarity 189, member B
Rgs3	-0.787407	9.6388e-14	7.40787e-13	ENSMUSG00000059810	regulator of G-protein signaling 3
AI427809	-1.43094	1.01218e-13	7.77468e-13	ENSMUSG00000086712
Fut10	-0.709611	1.06508e-13	8.16702e-13	ENSMUSG00000046152	fucosyltransferase 10
2410021H03Rik	-1.27976	1.10279e-13	8.44657e-13	ENSMUSG00000100572
Lix1	1.38476	1.11065e-13	8.50198e-13	ENSMUSG00000047786	limb expression 1 homolog (chicken)
Ccdc36	1.4394	1.11468e-13	8.52795e-13	ENSMUSG00000047220	coiled-coil domain containing 36
Nxpe3	0.780052	1.11542e-13	8.52882e-13	ENSMUSG00000075033	neurexophilin and PC-esterase domain family, member 3
Aass	0.976052	1.13771e-13	8.68935e-13	ENSMUSG00000029695	aminoadipate-semialdehyde synthase
Bcs1l	-0.676471	1.2345e-13	9.38608e-13	ENSMUSG00000026172	BCS1-like (yeast)
Egln1	-0.637621	1.24015e-13	9.42373e-13	ENSMUSG00000031987	egl-9 family hypoxia-inducible factor 1
Dpy19l4	0.626969	1.25297e-13	9.51579e-13	ENSMUSG00000045205	dpy-19-like 4 (C. elegans)
Zfp324	-0.914646	1.28542e-13	9.75128e-13	ENSMUSG00000004500	zinc finger protein 324
Fam96a	-0.633338	1.30358e-13	9.88349e-13	ENSMUSG00000032381	family with sequence similarity 96, member A
Ccdc63	1.39874	1.3057e-13	9.88843e-13	ENSMUSG00000043036	coiled-coil domain containing 63
D930048N14Rik	-0.67796	1.32664e-13	1.00414e-12	ENSMUSG00000052563
Folr2	2.82375	1.40813e-13	1.06522e-12	ENSMUSG00000032725	folate receptor 2 (fetal)
Cplx2	-3.8691	1.48141e-13	1.12003e-12	ENSMUSG00000025867	complexin 2
Nmral1	-0.661378	1.48404e-13	1.12138e-12	ENSMUSG00000063445	NmrA-like family domain containing 1
Serac1	-0.596891	1.48992e-13	1.1252e-12	ENSMUSG00000015659	serine active site containing 1
L3hypdh	0.957245	1.52951e-13	1.15445e-12	ENSMUSG00000019718	L-3-hydroxyproline dehydratase (trans-)
Wdr19	-0.725736	1.56778e-13	1.18267e-12	ENSMUSG00000037890	WD repeat domain 19
Trpm4	-0.639976	1.65187e-13	1.24541e-12	ENSMUSG00000038260	transient receptor potential cation channel, subfamily M, member 4
Tll1	-3.54111	1.70473e-13	1.28455e-12	ENSMUSG00000053626	tolloid-like
Lat2	1.91243	1.83453e-13	1.38004e-12	ENSMUSG00000040751	linker for activation of T cells family, member 2
Il13ra1	1.18408	1.83839e-13	1.38217e-12	ENSMUSG00000017057	interleukin 13 receptor, alpha 1
Apobec1	0.713646	1.84283e-13	1.38397e-12	ENSMUSG00000040613	apolipoprotein B mRNA editing enzyme, catalytic polypeptide 1
Adck1	-0.651894	1.89156e-13	1.41978e-12	ENSMUSG00000021044	aarF domain containing kinase 1
2010-09-01	-0.633248	1.89434e-13	1.42107e-12	ENSMUSG00000019917	septin 10
Dap	-0.932481	2.05065e-13	1.53552e-12	ENSMUSG00000039168	death-associated protein
Spata31d1b	1.04296	2.05146e-13	1.53552e-12	ENSMUSG00000091311	spermatogenesis associated 31 subfamily D, member 1B
Nefh	0.666817	2.0559e-13	1.53799e-12	ENSMUSG00000020396	neurofilament, heavy polypeptide
Khdc1a	4.27446	2.14124e-13	1.60006e-12	ENSMUSG00000067750	KH domain containing 1A
Gskip	-0.912007	2.51114e-13	1.87232e-12	ENSMUSG00000044715	GSK3B interacting protein
Spats2l	-0.761801	2.52522e-13	1.88178e-12	ENSMUSG00000038305	spermatogenesis associated, serine-rich 2-like
Fadd	-1.04335	2.67382e-13	1.99031e-12	ENSMUSG00000031077	Fas (TNFRSF6)-associated via death domain
Ankle1	-0.980459	2.68687e-13	1.99892e-12	ENSMUSG00000046295	ankyrin repeat and LEM domain containing 1
Taok3	-0.641001	2.68867e-13	1.99916e-12	ENSMUSG00000061288	TAO kinase 3
Psd2	1.90425	2.69313e-13	2.00127e-12	ENSMUSG00000024347	pleckstrin and Sec7 domain containing 2
2500002B13Rik	0.610907	2.69783e-13	2.00266e-12	ENSMUSG00000096917
Krt16	2.29184	2.70526e-13	2.00707e-12	ENSMUSG00000053797	keratin 16
Fbxl4	-0.796231	2.74498e-13	2.03542e-12	ENSMUSG00000040410	F-box and leucine-rich repeat protein 4
Synj2	0.674959	2.94872e-13	2.1829e-12	ENSMUSG00000023805	synaptojanin 2
4930563E22Rik	1.39116	3.05628e-13	2.26128e-12	ENSMUSG00000053574
Mbnl2	0.676415	3.10903e-13	2.29904e-12	ENSMUSG00000022139	muscleblind-like 2
Tmx4	-0.813175	3.13568e-13	2.31621e-12	ENSMUSG00000034723	thioredoxin-related transmembrane protein 4
Sik2	-0.671662	3.14946e-13	2.32512e-12	ENSMUSG00000037112	salt inducible kinase 2
C330021F23Rik	-1.81637	3.17526e-13	2.34288e-12	ENSMUSG00000065952	RIKEN cDNA C330021F23 gene
Dscam	-4.58903	3.51345e-13	2.58676e-12	ENSMUSG00000050272	Down syndrome cell adhesion molecule
Acy3	1.18612	3.8185e-13	2.80676e-12	ENSMUSG00000024866	aspartoacylase (aminoacylase) 3
Steap2	-1.55225	3.99978e-13	2.9368e-12	ENSMUSG00000015653	six transmembrane epithelial antigen of prostate 2
Abcd1	-0.758442	4.06597e-13	2.98377e-12	ENSMUSG00000031378	ATP-binding cassette, sub-family D (ALD), member 1
Tmem194b	-0.878454	4.13164e-13	3.03032e-12	ENSMUSG00000043015	transmembrane protein 194B
Wisp1	-1.88678	4.26028e-13	3.11958e-12	ENSMUSG00000005124	WNT1 inducible signaling pathway protein 1
Gm867	-1.51869	4.28201e-13	3.13209e-12	ENSMUSG00000050157
Pigc	-0.846076	4.27978e-13	3.13209e-12	ENSMUSG00000026698	phosphatidylinositol glycan anchor biosynthesis, class C
Azin2	-1.00439	4.34127e-13	3.17372e-12	ENSMUSG00000028789	antizyme inhibitor 2
Pcdh19	0.723186	4.36937e-13	3.19253e-12	ENSMUSG00000051323	protocadherin 19
Bhlhe23	2.36756	4.40009e-13	3.21323e-12	ENSMUSG00000045493	basic helix-loop-helix family, member e23
Mrvi1	3.27327	4.4223e-13	3.2277e-12	ENSMUSG00000005611	MRV integration site 1
Stau2	-0.947844	4.82121e-13	3.51505e-12	ENSMUSG00000025920	staufen (RNA binding protein) homolog 2 (Drosophila)
Calr4	-0.731604	4.93335e-13	3.59293e-12	ENSMUSG00000028558	calreticulin 4
Harbi1	0.60807	5.00784e-13	3.64521e-12	ENSMUSG00000027243	harbinger transposase derived 1
Runx1t1	-1.4347	5.17417e-13	3.76222e-12	ENSMUSG00000006586	runt-related transcription factor 1; translocated to, 1 (cyclin D-related)
Rsph1	-1.58109	5.19171e-13	3.77294e-12	ENSMUSG00000024033	radial spoke head 1 homolog (Chlamydomonas)
Ftx	0.812036	5.61e-13	4.07472e-12	ENSMUSG00000086370
Gatsl2	-0.937379	5.62486e-13	4.08332e-12	ENSMUSG00000015944	GATS protein-like 2
Ovgp1	1.6651	5.74855e-13	4.17087e-12	ENSMUSG00000074340	oviductal glycoprotein 1
Tbx5	4.74888	5.81617e-13	4.21766e-12	ENSMUSG00000018263	T-box 5
Il17ra	0.810158	5.89359e-13	4.27151e-12	ENSMUSG00000002897	interleukin 17 receptor A
Phldb3	1.60919	5.99811e-13	4.34492e-12	ENSMUSG00000074277	pleckstrin homology-like domain, family B, member 3
Capn6	1.01172	6.15149e-13	4.45125e-12	ENSMUSG00000067276	calpain 6
Gm13128	1.24181	6.15041e-13	4.45125e-12	ENSMUSG00000078508	predicted gene 13128
Spsb4	-2.42135	6.17537e-13	4.46374e-12	ENSMUSG00000046997	splA/ryanodine receptor domain and SOCS box containing 4
Ano1	-1.75597	6.20936e-13	4.4859e-12	ENSMUSG00000031075	anoctamin 1, calcium activated chloride channel
Lrrn4cl	1.33165	6.3594e-13	4.59184e-12	ENSMUSG00000071656	LRRN4 C-terminal like
Mmp11	-0.605474	6.55245e-13	4.7287e-12	ENSMUSG00000000901	matrix metallopeptidase 11
Itpr2	2.05825	7.0124e-13	5.05793e-12	ENSMUSG00000030287	inositol 1,4,5-triphosphate receptor 2
Hspb11	-1.29107	7.03884e-13	5.07429e-12	ENSMUSG00000063172	heat shock protein family B (small), member 11
Pdlim2	2.00853	7.50251e-13	5.40566e-12	ENSMUSG00000022090	PDZ and LIM domain 2
Tsix	0.597344	7.66269e-13	5.51517e-12	ENSMUSG00000085715
Polr3gl	-1.07662	7.70151e-13	5.54016e-12	ENSMUSG00000028104	polymerase (RNA) III (DNA directed) polypeptide G like
Map2k3os	-1.28832	7.83065e-13	5.62705e-12	ENSMUSG00000042549
Cx3cl1	1.37611	8.2361e-13	5.91525e-12	ENSMUSG00000031778	chemokine (C-X3-C motif) ligand 1
Efcab6	3.20311	8.43342e-13	6.04731e-12	ENSMUSG00000022441	EF-hand calcium binding domain 6
Vgll3	0.935561	8.53277e-13	6.1153e-12	ENSMUSG00000091243	vestigial like 3 (Drosophila)
Mov10l1	1.38401	8.7607e-13	6.27199e-12	ENSMUSG00000015365	Moloney leukemia virus 10-like 1
Hip1r	-0.68931	8.77585e-13	6.2795e-12	ENSMUSG00000000915	huntingtin interacting protein 1 related
Galnt6	0.638363	8.93746e-13	6.39175e-12	ENSMUSG00000037280	UDP-N-acetyl-alpha-D-galactosamine:polypeptide N-acetylgalactosaminyltransferase 6
Cpt2	-0.736244	9.12268e-13	6.52076e-12	ENSMUSG00000028607	carnitine palmitoyltransferase 2
Casq1	2.19807	9.41108e-13	6.72334e-12	ENSMUSG00000007122	calsequestrin 1
Pkn3	0.633571	9.44531e-13	6.74422e-12	ENSMUSG00000026785	protein kinase N3
Prr5	0.659755	9.52195e-13	6.79535e-12	ENSMUSG00000036106	proline rich 5 (renal)
Kiz	-1.01655	9.5419e-13	6.80239e-12	ENSMUSG00000074749	kizuna centrosomal protein
Slc35b4	-0.615762	9.81027e-13	6.99001e-12	ENSMUSG00000018999	solute carrier family 35, member B4
Cdx1	-1.36132	9.82266e-13	6.99514e-12	ENSMUSG00000024619	caudal type homeobox 1
Hr	1.03818	9.86874e-13	7.02425e-12	ENSMUSG00000022096	hairless
Dgkb	-4.07201	9.96079e-13	7.08603e-12	ENSMUSG00000036095	diacylglycerol kinase, beta
Cd276	-0.649495	1.01214e-12	7.1965e-12	ENSMUSG00000035914	CD276 antigen
Mgat3	-0.75706	1.02354e-12	7.27374e-12	ENSMUSG00000042428	mannoside acetylglucosaminyltransferase 3
Rfesd	-1.0059	1.03881e-12	7.37443e-12	ENSMUSG00000043190	Rieske (Fe-S) domain containing
Pid1	0.609297	1.04935e-12	7.44535e-12	ENSMUSG00000045658	phosphotyrosine interaction domain containing 1
Pgk1	-0.844596	1.06159e-12	7.52613e-12	ENSMUSG00000062070	phosphoglycerate kinase 1
Zswim6	0.651143	1.07287e-12	7.59626e-12	ENSMUSG00000032846	zinc finger SWIM-type containing 6
Manea	-0.739008	1.07685e-12	7.62041e-12	ENSMUSG00000040520	mannosidase, endo-alpha
Apof	-2.08238	1.14351e-12	8.07943e-12	ENSMUSG00000047631	apolipoprotein F
AI661453	1.01855	1.16063e-12	8.19612e-12	ENSMUSG00000034382	expressed sequence AI661453
Xylb	0.628027	1.17713e-12	8.30392e-12	ENSMUSG00000035769	xylulokinase homolog (H. influenzae)
Dnlz	-0.668185	1.19812e-12	8.44761e-12	ENSMUSG00000075467	DNL-type zinc finger
Klhdc8b	0.958548	1.20325e-12	8.47933e-12	ENSMUSG00000032609	kelch domain containing 8B
Plxnd1	1.56884	1.20844e-12	8.51144e-12	ENSMUSG00000030123	plexin D1
D430041D05Rik	1.33793	1.21007e-12	8.5185e-12	ENSMUSG00000068373	RIKEN cDNA D430041D05 gene
Sapcd2	-0.643062	1.21469e-12	8.54209e-12	ENSMUSG00000026955	suppressor APC domain containing 2
Tiam2	0.884391	1.21449e-12	8.54209e-12	ENSMUSG00000023800	T cell lymphoma invasion and metastasis 2
Hydin	0.755605	1.21971e-12	8.57294e-12	ENSMUSG00000059854	HYDIN, axonemal central pair apparatus protein
C1rl	-1.55121	1.28655e-12	9.02863e-12	ENSMUSG00000038527	complement component 1, r subcomponent-like
Eml6	-1.65258	1.28937e-12	9.04371e-12	ENSMUSG00000044072	echinoderm microtubule associated protein like 6
Sarm1	0.733292	1.3051e-12	9.14449e-12	ENSMUSG00000050132	sterile alpha and HEAT/Armadillo motif containing 1
Sh3d21	1.23784	1.32328e-12	9.26229e-12	ENSMUSG00000073758	SH3 domain containing 21
D930028M14Rik	2.54658	1.33838e-12	9.36313e-12	ENSMUSG00000074274
Vwa8	-0.586142	1.34146e-12	9.37795e-12	ENSMUSG00000058997	von Willebrand factor A domain containing 8
Fahd1	0.666484	1.34189e-12	9.37795e-12	ENSMUSG00000045316	fumarylacetoacetate hydrolase domain containing 1
Gphn	-0.639189	1.3521e-12	9.44437e-12	ENSMUSG00000047454	gephyrin
Prnp	0.699899	1.35957e-12	9.49165e-12	ENSMUSG00000079037	prion protein
Tfb1m	-0.643353	1.43652e-12	1.00237e-11	ENSMUSG00000036983	transcription factor B1, mitochondrial
Ttll7	1.90952	1.44329e-12	1.00657e-11	ENSMUSG00000036745	tubulin tyrosine ligase-like family, member 7
Napsa	-1.01817	1.46783e-12	1.0221e-11	ENSMUSG00000002204	napsin A aspartic peptidase
Pom121l2	3.91387	1.46734e-12	1.0221e-11	ENSMUSG00000016982	POM121 membrane glycoprotein-like 2 (rat)
Uhmk1	0.593411	1.53766e-12	1.07017e-11	ENSMUSG00000026667	U2AF homology motif (UHM) kinase 1
Nrm	-0.699814	1.58834e-12	1.10487e-11	ENSMUSG00000059791	nurim (nuclear envelope membrane protein)
Crb2	-0.868014	1.67944e-12	1.16644e-11	ENSMUSG00000035403	crumbs family member 2
Carf	-1.06712	1.6913e-12	1.17347e-11	ENSMUSG00000026017	calcium response factor
Atg4c	-0.827831	1.69239e-12	1.17362e-11	ENSMUSG00000028550	autophagy related 4C, cysteine peptidase
Rims2	-0.740157	1.72283e-12	1.19412e-11	ENSMUSG00000037386	regulating synaptic membrane exocytosis 2
Aqp3	0.652385	1.72922e-12	1.19793e-11	ENSMUSG00000028435	aquaporin 3
Tmem220	-2.29003	1.7503e-12	1.21191e-11	ENSMUSG00000050270	transmembrane protein 220
Pitpnm2	-0.787345	1.75705e-12	1.21596e-11	ENSMUSG00000029406	phosphatidylinositol transfer protein, membrane-associated 2
Rhbdd2	-0.627184	1.76106e-12	1.21749e-11	ENSMUSG00000039917	rhomboid domain containing 2
Trpv3	2.31258	1.76805e-12	1.22169e-11	ENSMUSG00000043029	transient receptor potential cation channel, subfamily V, member 3
Arhgef16	0.946605	1.8347e-12	1.26645e-11	ENSMUSG00000029032	Rho guanine nucleotide exchange factor (GEF) 16
Amph	-0.767652	1.88148e-12	1.29742e-11	ENSMUSG00000021314	amphiphysin
Tet3	0.664242	2.01722e-12	1.38676e-11	ENSMUSG00000034832	tet methylcytosine dioxygenase 3
Cenpm	-0.666641	2.07473e-12	1.42557e-11	ENSMUSG00000068101	centromere protein M
Gm6297	1.74709	2.10922e-12	1.44853e-11	ENSMUSG00000097123
Dock4	-0.868193	2.13314e-12	1.46422e-11	ENSMUSG00000035954	dedicator of cytokinesis 4
Hmcn1	-1.72381	2.19699e-12	1.50651e-11	ENSMUSG00000066842	hemicentin 1
Ldlrad4	-1.71524	2.21241e-12	1.51631e-11	ENSMUSG00000024544	low density lipoprotein receptor class A domain containing 4
Pigl	-0.613236	2.23371e-12	1.53013e-11	ENSMUSG00000014245	phosphatidylinositol glycan anchor biosynthesis, class L
Thbs1	2.08189	2.25421e-12	1.54339e-11	ENSMUSG00000040152	thrombospondin 1
Msln	2.04473	2.25727e-12	1.54392e-11	ENSMUSG00000063011	mesothelin
Kansl1l	-0.895431	2.28405e-12	1.56144e-11	ENSMUSG00000026004	KAT8 regulatory NSL complex subunit 1-like
Rnf225	1.356	2.36057e-12	1.61212e-11	ENSMUSG00000033967	ring finger protein 225
4933406J08Rik	1.2582	2.39116e-12	1.63136e-11	ENSMUSG00000027229	RIKEN cDNA 4933406J08 gene
Dopey1	-0.591558	2.40341e-12	1.63889e-11	ENSMUSG00000034973	dopey family member 1
Lsm11	-0.596638	2.42346e-12	1.65173e-11	ENSMUSG00000044847	U7 snRNP-specific Sm-like protein LSM11
Slc13a5	1.10313	2.44373e-12	1.6647e-11	ENSMUSG00000020805	solute carrier family 13 (sodium-dependent citrate transporter), member 5
Ghr	-1.76433	2.46078e-12	1.67547e-11	ENSMUSG00000055737	growth hormone receptor
Lpar5	-0.888308	2.48071e-12	1.68819e-11	ENSMUSG00000067714	lysophosphatidic acid receptor 5
Tsacc	-1.33801	2.48869e-12	1.69276e-11	ENSMUSG00000010538	TSSK6 activating co-chaperone
Rec114	-0.64429	2.50819e-12	1.70468e-11	ENSMUSG00000074269	REC114 meiotic recombination protein
Tmem63a	0.685435	2.50875e-12	1.70468e-11	ENSMUSG00000026519	transmembrane protein 63a
Blvrb	-0.709154	2.65427e-12	1.79994e-11	ENSMUSG00000040466	biliverdin reductase B (flavin reductase (NADPH))
Zfp493	-1.11945	2.70987e-12	1.8358e-11	ENSMUSG00000090659	zinc finger protein 493
Cacna1c	2.09097	2.77257e-12	1.87733e-11	ENSMUSG00000051331	calcium channel, voltage-dependent, L type, alpha 1C subunit
Olfm2	-3.1921	3.06631e-12	2.07414e-11	ENSMUSG00000032172	olfactomedin 2
Trappc6b	-0.588125	3.11088e-12	2.10323e-11	ENSMUSG00000020993	trafficking protein particle complex 6B
Rassf4	1.2327	3.15944e-12	2.13392e-11	ENSMUSG00000042129	Ras association (RalGDS/AF-6) domain family member 4
Ndufb2	-0.6366	3.17223e-12	2.14149e-11	ENSMUSG00000002416	NADH dehydrogenase (ubiquinone) 1 beta subcomplex, 2
Fahd2a	-0.99567	3.19398e-12	2.15509e-11	ENSMUSG00000027371	fumarylacetoacetate hydrolase domain containing 2A
Sp3os	-2.00216	3.29881e-12	2.22472e-11	ENSMUSG00000063714
B130006D01Rik	3.53086	3.30447e-12	2.22742e-11	ENSMUSG00000075596
Aif1l	1.66058	3.32085e-12	2.23734e-11	ENSMUSG00000001864	allograft inflammatory factor 1-like
5730559C18Rik	0.592504	3.39303e-12	2.28369e-11	ENSMUSG00000041605	RIKEN cDNA 5730559C18 gene
Cables1	-1.09521	3.46913e-12	2.33375e-11	ENSMUSG00000040957	CDK5 and Abl enzyme substrate 1
Pnkd	-0.589974	3.66309e-12	2.46055e-11	ENSMUSG00000026179	paroxysmal nonkinesiogenic dyskinesia
Snta1	-0.765817	3.66661e-12	2.46168e-11	ENSMUSG00000027488	syntrophin, acidic 1
Ablim2	-1.09393	3.79343e-12	2.54556e-11	ENSMUSG00000029095	actin-binding LIM protein 2
Farp1	0.704638	3.85604e-12	2.58629e-11	ENSMUSG00000025555	FERM, RhoGEF (Arhgef) and pleckstrin domain protein 1 (chondrocyte-derived)
Ice2	0.586718	4.10808e-12	2.74714e-11	ENSMUSG00000032235	interactor of little elongation complex ELL subunit 2
Hoxb9	1.11875	4.10783e-12	2.74714e-11	ENSMUSG00000020875	homeobox B9
Vil1	1.95418	4.13589e-12	2.76436e-11	ENSMUSG00000026175	villin 1
AA543401	-2.48452	4.18872e-12	2.7969e-11	ENSMUSG00000092125
Glp1r	1.67046	4.23413e-12	2.82443e-11	ENSMUSG00000024027	glucagon-like peptide 1 receptor
Srsf12	1.35944	4.50107e-12	2.99953e-11	ENSMUSG00000054679	serine/arginine-rich splicing factor 12
Mt2	-0.601532	4.51087e-12	3.00458e-11	ENSMUSG00000031762	metallothionein 2
Srcin1	-0.773058	4.97831e-12	3.30776e-11	ENSMUSG00000038453	SRC kinase signaling inhibitor 1
Coa3	-0.602009	4.98128e-12	3.3081e-11	ENSMUSG00000017188	cytochrome C oxidase assembly factor 3
Zfp558	0.77805	5.01414e-12	3.32828e-11	ENSMUSG00000074500	zinc finger protein 558
Atxn7	0.618491	5.13514e-12	3.40525e-11	ENSMUSG00000021738	ataxin 7
9130023H24Rik	-1.553	5.22161e-12	3.46089e-11	ENSMUSG00000062944	RIKEN cDNA 9130023H24 gene
Nenf	-1.67435	5.46729e-12	3.61661e-11	ENSMUSG00000037499	neuron derived neurotrophic factor
Rad9b	0.98199	5.53556e-12	3.65998e-11	ENSMUSG00000038569	RAD9 homolog B
Nfkbid	0.769418	5.58322e-12	3.68968e-11	ENSMUSG00000036931	nuclear factor of kappa light polypeptide gene enhancer in B cells inhibitor, delta
Gramd4	-0.912373	5.63879e-12	3.72458e-11	ENSMUSG00000035900	GRAM domain containing 4
Il1r2	3.38543	5.67165e-12	3.74262e-11	ENSMUSG00000026073	interleukin 1 receptor, type II
Nxn	-0.612118	5.69037e-12	3.75314e-11	ENSMUSG00000020844	nucleoredoxin
Prrg1	-2.96959	5.79029e-12	3.81718e-11	ENSMUSG00000047996	proline rich Gla (G-carboxyglutamic acid) 1
Fam81a	-0.623573	5.95831e-12	3.91837e-11	ENSMUSG00000032224	family with sequence similarity 81, member A
Pdgfrb	1.0851	6.08441e-12	3.99934e-11	ENSMUSG00000024620	platelet derived growth factor receptor, beta polypeptide
Macrod1	-1.76781	6.13532e-12	4.03084e-11	ENSMUSG00000036278	MACRO domain containing 1
Rpgrip1	0.996583	6.18523e-12	4.05968e-11	ENSMUSG00000057132	retinitis pigmentosa GTPase regulator interacting protein 1
Rab39	-1.07302	6.21831e-12	4.07941e-11	ENSMUSG00000055069	RAB39, member RAS oncogene family
Lrrc57	0.621	6.32688e-12	4.1466e-11	ENSMUSG00000027286	leucine rich repeat containing 57
Nxph3	1.27606	6.35651e-12	4.16399e-11	ENSMUSG00000046719	neurexophilin 3
Cyth1	-0.862199	6.39777e-12	4.18899e-11	ENSMUSG00000017132	cytohesin 1
Smim8	-0.957076	6.42043e-12	4.19975e-11	ENSMUSG00000028295	small integral membrane protein 8
Cln6	-0.774371	6.41765e-12	4.19975e-11	ENSMUSG00000032245	ceroid-lipofuscinosis, neuronal 6
Cep41	-0.701942	6.48604e-12	4.24061e-11	ENSMUSG00000029790	centrosomal protein 41
Ap3m2	0.761877	6.5455e-12	4.27741e-11	ENSMUSG00000031539	adaptor-related protein complex 3, mu 2 subunit
Habp4	-0.815267	6.58012e-12	4.29795e-11	ENSMUSG00000021476	hyaluronic acid binding protein 4
Sema3b	0.875696	6.75717e-12	4.41145e-11	ENSMUSG00000057969	sema domain, immunoglobulin domain (Ig), short basic domain, secreted, (semaphorin) 3B
Lrrc48	1.12365	6.799e-12	4.43251e-11	ENSMUSG00000056598	leucine rich repeat containing 48
Clmp	1.19139	6.79761e-12	4.43251e-11	ENSMUSG00000032024	CXADR-like membrane protein
Lrrc51	-3.31476	6.97781e-12	4.5445e-11	ENSMUSG00000064307	leucine rich repeat containing 51
BC024978	-0.662308	7.31524e-12	4.76196e-11	ENSMUSG00000078786	cDNA sequence BC024978
Pidd1	0.631757	7.34968e-12	4.78208e-11	ENSMUSG00000025507	p53 induced death domain protein 1
Gng12	0.601728	7.46531e-12	4.85497e-11	ENSMUSG00000036402	guanine nucleotide binding protein (G protein), gamma 12
Arhgap29	0.609206	7.75264e-12	5.0394e-11	ENSMUSG00000039831	Rho GTPase activating protein 29
Mtmr7	-0.633032	7.8872e-12	5.1244e-11	ENSMUSG00000039431	myotubularin related protein 7
Anxa8	1.34361	8.07756e-12	5.24555e-11	ENSMUSG00000021950	annexin A8
1700020N01Rik	3.01161	8.30373e-12	5.38724e-11	ENSMUSG00000050844
Gm12942	-1.00926	8.31735e-12	5.39348e-11	ENSMUSG00000070737	predicted gene 12942
Gadd45b	0.5966	8.39229e-12	5.43685e-11	ENSMUSG00000015312	growth arrest and DNA-damage-inducible 45 beta
Cmc2	-0.867283	8.4214e-12	5.45309e-11	ENSMUSG00000014633	COX assembly mitochondrial protein 2
Ush2a	3.53172	8.8543e-12	5.72242e-11	ENSMUSG00000026609	Usher syndrome 2A (autosomal recessive, mild)
Ppm1l	0.737648	8.98053e-12	5.80121e-11	ENSMUSG00000027784	protein phosphatase 1 (formerly 2C)-like
8430429K09Rik	-1.73903	9.03989e-12	5.83397e-11	ENSMUSG00000034587
Cidea	2.16692	9.09896e-12	5.86648e-11	ENSMUSG00000024526	cell death-inducing DNA fragmentation factor, alpha subunit-like effector A
4930526L06Rik	0.902148	9.11155e-12	5.87179e-11	ENSMUSG00000097091
Slc25a43	-3.65491	9.31802e-12	6.00198e-11	ENSMUSG00000037636	solute carrier family 25, member 43
Xpnpep2	1.3349	9.44389e-12	6.08015e-11	ENSMUSG00000037005	X-prolyl aminopeptidase (aminopeptidase P) 2, membrane-bound
6330408A02Rik	-1.1176	9.50618e-12	6.11734e-11	ENSMUSG00000070814	RIKEN cDNA 6330408A02 gene
Gstk1	1.16456	9.75339e-12	6.27343e-11	ENSMUSG00000029864	glutathione S-transferase kappa 1
Rbm4b	-0.987215	9.79023e-12	6.29412e-11	ENSMUSG00000033760	RNA binding motif protein 4B
9130019O22Rik	-1.02945	9.82793e-12	6.31535e-11	ENSMUSG00000030823	RIKEN cDNA 9130019O22 gene
Kif21b	0.648527	1.01354e-11	6.50054e-11	ENSMUSG00000041642	kinesin family member 21B
Greb1	-1.6518	1.05517e-11	6.75787e-11	ENSMUSG00000036523	gene regulated by estrogen in breast cancer protein
Camk2a	0.995201	1.05724e-11	6.76795e-11	ENSMUSG00000024617	calcium/calmodulin-dependent protein kinase II alpha
Josd2	-1.18618	1.07138e-11	6.85523e-11	ENSMUSG00000038695	Josephin domain containing 2
Acer3	-0.657632	1.08276e-11	6.92473e-11	ENSMUSG00000030760	alkaline ceramidase 3
Rpp38	-0.663212	1.09306e-11	6.98401e-11	ENSMUSG00000049950	ribonuclease P/MRP 38 subunit
Ehbp1l1	0.758175	1.13633e-11	7.25702e-11	ENSMUSG00000024937	EH domain binding protein 1-like 1
Zfp524	-1.19806	1.1408e-11	7.28213e-11	ENSMUSG00000051184	zinc finger protein 524
Prmt2	0.835397	1.16608e-11	7.43996e-11	ENSMUSG00000020230	protein arginine N-methyltransferase 2
Hdhd2	-0.714057	1.17436e-11	7.48927e-11	ENSMUSG00000025421	haloacid dehalogenase-like hydrolase domain containing 2
Ptprd	1.05022	1.21226e-11	7.72728e-11	ENSMUSG00000028399	protein tyrosine phosphatase, receptor type, D
Dagla	1.56665	1.26827e-11	8.08052e-11	ENSMUSG00000035735	diacylglycerol lipase, alpha
Tcp11	1.52456	1.27649e-11	8.12903e-11	ENSMUSG00000062859	t-complex protein 11
Foxd1	-2.15993	1.33901e-11	8.50708e-11	ENSMUSG00000078302	forkhead box D1
Lmbr1	-0.614815	1.34631e-11	8.54944e-11	ENSMUSG00000010721	limb region 1
Ttll3	1.24731	1.36715e-11	8.6736e-11	ENSMUSG00000030276	tubulin tyrosine ligase-like family, member 3
Hpdl	-0.694358	1.41873e-11	8.98395e-11	ENSMUSG00000043155	4-hydroxyphenylpyruvate dioxygenase-like
Dnajb14	-0.968337	1.43733e-11	9.09745e-11	ENSMUSG00000074212	DnaJ (Hsp40) homolog, subfamily B, member 14
Rasgrp3	1.74986	1.52439e-11	9.63946e-11	ENSMUSG00000071042	RAS, guanyl releasing protein 3
Aurkc	1.15946	1.52834e-11	9.65992e-11	ENSMUSG00000070837	aurora kinase C
Poc1b	-0.619182	1.625e-11	1.02372e-10	ENSMUSG00000019952	POC1 centriolar protein homolog B (Chlamydomonas)
Adcyap1	2.35774	1.62627e-11	1.02405e-10	ENSMUSG00000024256	adenylate cyclase activating polypeptide 1
Spib	1.86645	1.62776e-11	1.02451e-10	ENSMUSG00000008193	Spi-B transcription factor (Spi-1/PU.1 related)
Btbd19	0.620146	1.63693e-11	1.0298e-10	ENSMUSG00000073771
Slc25a31	1.63385	1.66001e-11	1.04372e-10	ENSMUSG00000069041	solute carrier family 25 (mitochondrial carrier; adenine nucleotide translocator), member 31
Nkx2-2	3.19577	1.66061e-11	1.04372e-10	ENSMUSG00000027434	NK2 homeobox 2
Tbcc	-0.647698	1.69379e-11	1.06408e-10	ENSMUSG00000036430	tubulin-specific chaperone C
Fam19a4	-2.52858	1.80382e-11	1.13169e-10	ENSMUSG00000046500	family with sequence similarity 19, member A4
Sdc3	1.05528	1.80393e-11	1.13169e-10	ENSMUSG00000025743	syndecan 3
Ccdc15	1.00248	1.874e-11	1.17511e-10	ENSMUSG00000034303	coiled-coil domain containing 15
Slc17a7	1.35833	1.9258e-11	1.20702e-10	ENSMUSG00000070570	solute carrier family 17 (sodium-dependent inorganic phosphate cotransporter), member 7
Mfsd11	0.593241	1.94304e-11	1.21726e-10	ENSMUSG00000020818	major facilitator superfamily domain containing 11
Arhgef5	0.90834	1.99293e-11	1.24794e-10	ENSMUSG00000033542	Rho guanine nucleotide exchange factor (GEF) 5
Rps6kb2	-0.703385	2.00707e-11	1.25621e-10	ENSMUSG00000024830	ribosomal protein S6 kinase, polypeptide 2
Pcnxl2	2.96755	2.02243e-11	1.26524e-10	ENSMUSG00000060212	pecanex-like 2 (Drosophila)
Gm11413	1.98846	2.05379e-11	1.28426e-10	ENSMUSG00000086321
Pramel7	2.04055	2.30628e-11	1.44148e-10	ENSMUSG00000025839	preferentially expressed antigen in melanoma like 7
Slc11a1	1.17046	2.51395e-11	1.56837e-10	ENSMUSG00000026177	solute carrier family 11 (proton-coupled divalent metal ion transporters), member 1
Gpt	-0.905339	2.55395e-11	1.59259e-10	ENSMUSG00000022546	glutamic pyruvic transaminase, soluble
Pqlc1	0.753329	2.57365e-11	1.60413e-10	ENSMUSG00000034006	PQ loop repeat containing 1
Dusp22	-1.43054	2.66415e-11	1.65901e-10	ENSMUSG00000069255	dual specificity phosphatase 22
Caly	3.17382	2.74107e-11	1.70612e-10	ENSMUSG00000025468	calcyon neuron-specific vesicular protein
AI317395	3.33543	2.74954e-11	1.7106e-10	ENSMUSG00000038522	expressed sequence AI317395
Pklr	1.62417	2.7777e-11	1.72732e-10	ENSMUSG00000041237	pyruvate kinase liver and red blood cell
Kcnh3	0.791066	2.86188e-11	1.77721e-10	ENSMUSG00000037579	potassium voltage-gated channel, subfamily H (eag-related), member 3
Dmrtc2	1.06864	2.87935e-11	1.78724e-10	ENSMUSG00000011349	doublesex and mab-3 related transcription factor like family C2
C530008M17Rik	-1.54945	2.93495e-11	1.82058e-10	ENSMUSG00000036377	RIKEN cDNA C530008M17 gene
Prss35	0.608468	2.93577e-11	1.82058e-10	ENSMUSG00000033491	protease, serine 35
Phf11c	1.46193	2.93866e-11	1.82153e-10	ENSMUSG00000091144	PHD finger protein 11C
Prkcg	1.03348	2.94045e-11	1.82181e-10	ENSMUSG00000078816	protein kinase C, gamma
Six1	-0.966729	2.94234e-11	1.82214e-10	ENSMUSG00000051367	sine oculis-related homeobox 1
Mplkip	0.873277	2.99559e-11	1.85427e-10	ENSMUSG00000012429	M-phase specific PLK1 intereacting protein
Dusp26	2.37237	3.15071e-11	1.9476e-10	ENSMUSG00000039661	dual specificity phosphatase 26 (putative)
Synpo2l	3.02852	3.17264e-11	1.96027e-10	ENSMUSG00000039376	synaptopodin 2-like
Lamtor2	-0.589914	3.22092e-11	1.98827e-10	ENSMUSG00000028062	late endosomal/lysosomal adaptor, MAPK and MTOR activator 2
Piwil2	1.09041	3.24214e-11	2.00046e-10	ENSMUSG00000033644	piwi-like RNA-mediated gene silencing 2
Reps2	-1.41061	3.35796e-11	2.06814e-10	ENSMUSG00000040855	RALBP1 associated Eps domain containing protein 2
Abca3	-1.17049	3.35648e-11	2.06814e-10	ENSMUSG00000024130	ATP-binding cassette, sub-family A (ABC1), member 3
Padi2	0.769752	3.38629e-11	2.08463e-10	ENSMUSG00000028927	peptidyl arginine deiminase, type II
Mapk1ip1	-0.595648	3.43646e-11	2.11263e-10	ENSMUSG00000041775	mitogen-activated protein kinase 1 interacting protein 1
Akt3	-0.68181	3.47167e-11	2.1333e-10	ENSMUSG00000019699	thymoma viral proto-oncogene 3
Pla2g7	-1.30857	3.52298e-11	2.16286e-10	ENSMUSG00000023913	phospholipase A2, group VII (platelet-activating factor acetylhydrolase, plasma)
Cyp4f39	0.941395	3.5528e-11	2.18017e-10	ENSMUSG00000061126	cytochrome P450, family 4, subfamily f, polypeptide 39
Ak7	0.821867	3.66355e-11	2.24711e-10	ENSMUSG00000041323	adenylate kinase 7
Mfng	1.20858	3.7522e-11	2.30044e-10	ENSMUSG00000018169	MFNG O-fucosylpeptide 3-beta-N-acetylglucosaminyltransferase
Tmem62	1.61324	3.7709e-11	2.31085e-10	ENSMUSG00000054484	transmembrane protein 62
Hs6st2	-0.909365	3.83387e-11	2.34678e-10	ENSMUSG00000062184	heparan sulfate 6-O-sulfotransferase 2
2310033P09Rik	-0.586891	3.83474e-11	2.34678e-10	ENSMUSG00000020441	RIKEN cDNA 2310033P09 gene
Col20a1	1.12062	3.83202e-11	2.34678e-10	ENSMUSG00000016356	collagen, type XX, alpha 1
Car12	1.05842	3.83674e-11	2.34694e-10	ENSMUSG00000032373	carbonic anyhydrase 12
Mael	1.10858	3.85066e-11	2.35438e-10	ENSMUSG00000040629	maelstrom homolog (Drosophila)
Trpa1	1.03883	3.86135e-11	2.35985e-10	ENSMUSG00000032769	transient receptor potential cation channel, subfamily A, member 1
Rnf224	-2.54487	3.95833e-11	2.41802e-10	ENSMUSG00000089953
4831440E17Rik	1.25723	3.97548e-11	2.4274e-10	ENSMUSG00000097236
B3gnt9	-1.98553	4.04599e-11	2.4671e-10	ENSMUSG00000069920	UDP-GlcNAc:betaGal beta-1,3-N-acetylglucosaminyltransferase 9
Slc50a1	0.587279	4.12636e-11	2.51384e-10	ENSMUSG00000027953	solute carrier family 50 (sugar transporter), member 1
Tmem205	-0.755817	4.14819e-11	2.526e-10	ENSMUSG00000040883	transmembrane protein 205
Klk11	1.52128	4.23717e-11	2.57785e-10	ENSMUSG00000067616	kallikrein related-peptidase 11
Snx9	-0.688942	4.36789e-11	2.65618e-10	ENSMUSG00000002365	sorting nexin 9
Elovl4	0.921856	4.54895e-11	2.76379e-10	ENSMUSG00000032262	elongation of very long chain fatty acids (FEN1/Elo2, SUR4/Elo3, yeast)-like 4
Tox	-2.3802	4.55912e-11	2.76872e-10	ENSMUSG00000041272	thymocyte selection-associated high mobility group box
Isca2	-0.638514	4.56256e-11	2.76957e-10	ENSMUSG00000021241	iron-sulfur cluster assembly 2 homolog (S. cerevisiae)
Ctnnbip1	-0.599811	4.72096e-11	2.86186e-10	ENSMUSG00000028988	catenin beta interacting protein 1
Csf3r	3.44877	4.7796e-11	2.89611e-10	ENSMUSG00000028859	colony stimulating factor 3 receptor (granulocyte)
Lpin3	-0.744589	4.79535e-11	2.90434e-10	ENSMUSG00000027412	lipin 3
Pou4f2	-1.0205	4.8652e-11	2.94532e-10	ENSMUSG00000031688	POU domain, class 4, transcription factor 2
Adhfe1	-1.03532	4.92176e-11	2.97823e-10	ENSMUSG00000025911	alcohol dehydrogenase, iron containing, 1
Col9a3	0.976628	5.01211e-11	3.02747e-10	ENSMUSG00000027570	collagen, type IX, alpha 3
Gpatch3	-0.688205	5.14292e-11	3.10509e-10	ENSMUSG00000028850	G patch domain containing 3
Npl	0.937728	5.18463e-11	3.12608e-10	ENSMUSG00000042684	N-acetylneuraminate pyruvate lyase
Kcnn4	2.48885	5.18319e-11	3.12608e-10	ENSMUSG00000054342	potassium intermediate/small conductance calcium-activated channel, subfamily N, member 4
Gm11944	1.09778	5.19539e-11	3.13116e-10	ENSMUSG00000084941
Akr1b8	0.593667	5.22264e-11	3.14618e-10	ENSMUSG00000029762	aldo-keto reductase family 1, member B8
Usp44	0.606723	5.33152e-11	3.21034e-10	ENSMUSG00000020020	ubiquitin specific peptidase 44
Map3k10	-0.595007	5.35334e-11	3.22204e-10	ENSMUSG00000040390	mitogen-activated protein kinase kinase kinase 10
Shisa2	-0.698842	5.38287e-11	3.23692e-10	ENSMUSG00000044461	shisa family member 2
Gbp4	-1.19902	5.44677e-11	3.27389e-10	ENSMUSG00000079363	guanylate binding protein 4
C8g	1.18227	5.64194e-11	3.38818e-10	ENSMUSG00000015083	complement component 8, gamma polypeptide
Cd44	2.57422	5.68089e-11	3.40854e-10	ENSMUSG00000005087	CD44 antigen
Arid5a	0.716084	5.69357e-11	3.41462e-10	ENSMUSG00000037447	AT rich interactive domain 5A (MRF1-like)
Tmcc1	-0.607737	5.77188e-11	3.46005e-10	ENSMUSG00000030126	transmembrane and coiled coil domains 1
Cldn7	1.20398	6.08487e-11	3.63959e-10	ENSMUSG00000018569	claudin 7
C1s1	0.74504	6.21063e-11	3.71152e-10	ENSMUSG00000038521	complement component 1, s subcomponent 1
Rusc2	-0.643868	6.30542e-11	3.7665e-10	ENSMUSG00000035969	RUN and SH3 domain containing 2
Tmem219	-0.826662	6.32204e-11	3.77475e-10	ENSMUSG00000060538	transmembrane protein 219
Zfp953	-0.6683	6.51815e-11	3.8884e-10	ENSMUSG00000098905	zinc finger protein 953
Glb1l2	-1.13935	6.75664e-11	4.02533e-10	ENSMUSG00000036395	galactosidase, beta 1-like 2
Cyp7b1	-2.02035	6.96216e-11	4.14411e-10	ENSMUSG00000039519	cytochrome P450, family 7, subfamily b, polypeptide 1
Aox1	-1.61313	7.29437e-11	4.33611e-10	ENSMUSG00000063558	aldehyde oxidase 1
H2-Bl	-1.10216	7.33416e-11	4.35785e-10	ENSMUSG00000073406	histocompatibility 2, blastocyst
Zbtb37	0.609976	7.55652e-11	4.48602e-10	ENSMUSG00000043467	zinc finger and BTB domain containing 37
Usp51	-1.04463	7.623e-11	4.52349e-10	ENSMUSG00000067215	ubiquitin specific protease 51
Tdrd9	1.55744	7.68846e-11	4.56033e-10	ENSMUSG00000054003	tudor domain containing 9
Syde2	0.625617	7.71084e-11	4.5716e-10	ENSMUSG00000036863	synapse defective 1, Rho GTPase, homolog 2 (C. elegans)
Dars2	-0.604725	7.73756e-11	4.58542e-10	ENSMUSG00000026709	aspartyl-tRNA synthetase 2 (mitochondrial)
Ccdc88b	3.1199	7.74263e-11	4.58641e-10	ENSMUSG00000047810	coiled-coil domain containing 88B
Erich1	-0.619505	8.00612e-11	4.73418e-10	ENSMUSG00000051978	glutamate rich 1
Mypn	1.01834	8.01802e-11	4.73913e-10	ENSMUSG00000020067	myopalladin
Mcee	-0.620616	8.04215e-11	4.74924e-10	ENSMUSG00000033429	methylmalonyl CoA epimerase
Adam8	1.48883	8.22458e-11	4.85272e-10	ENSMUSG00000025473	a disintegrin and metallopeptidase domain 8
Ndufaf2	-0.706503	8.4284e-11	4.9665e-10	ENSMUSG00000068184	NADH dehydrogenase (ubiquinone) 1 alpha subcomplex, assembly factor 2
Art5	1.24928	8.57235e-11	5.04907e-10	ENSMUSG00000070424	ADP-ribosyltransferase 5
Kctd18	0.5967	8.66802e-11	5.1032e-10	ENSMUSG00000054770	potassium channel tetramerisation domain containing 18
Stk3	-0.594556	8.68752e-11	5.11244e-10	ENSMUSG00000022329	serine/threonine kinase 3
Ubtd1	-0.655736	8.97613e-11	5.27768e-10	ENSMUSG00000025171	ubiquitin domain containing 1
Scaper	-0.627255	9.11911e-11	5.35933e-10	ENSMUSG00000034007	S phase cyclin A-associated protein in the ER
Col7a1	1.46118	9.61221e-11	5.63449e-10	ENSMUSG00000025650	collagen, type VII, alpha 1
Tmem17	-1.24754	9.72942e-11	5.69824e-10	ENSMUSG00000049904	transmembrane protein 17
Tnfrsf23	2.10738	9.88259e-11	5.78293e-10	ENSMUSG00000037613	tumor necrosis factor receptor superfamily, member 23
Jdp2	-0.842897	9.91495e-11	5.79934e-10	ENSMUSG00000034271	Jun dimerization protein 2
Tns4	3.35529	1.05668e-10	6.17257e-10	ENSMUSG00000017607	tensin 4
Slc45a3	0.971361	1.05978e-10	6.18803e-10	ENSMUSG00000026435	solute carrier family 45, member 3
Slc39a14	0.774121	1.06265e-10	6.20208e-10	ENSMUSG00000022094	solute carrier family 39 (zinc transporter), member 14
Bmp8a	1.22204	1.08183e-10	6.31128e-10	ENSMUSG00000032726	bone morphogenetic protein 8a
Cradd	-0.606794	1.11983e-10	6.53018e-10	ENSMUSG00000045867	CASP2 and RIPK1 domain containing adaptor with death domain
Cyp4f13	-0.643545	1.12644e-10	6.56587e-10	ENSMUSG00000024055	cytochrome P450, family 4, subfamily f, polypeptide 13
A830010M20Rik	-1.26709	1.14219e-10	6.6531e-10	ENSMUSG00000044060	RIKEN cDNA A830010M20 gene
Ppm1e	-1.75497	1.19308e-10	6.93932e-10	ENSMUSG00000046442	protein phosphatase 1E (PP2C domain containing)
Pla2g4c	0.854499	1.21558e-10	7.06714e-10	ENSMUSG00000033847	phospholipase A2, group IVC (cytosolic, calcium-independent)
S100a1	-0.735602	1.23859e-10	7.1947e-10	ENSMUSG00000044080	S100 calcium binding protein A1
Sdk2	1.35383	1.26408e-10	7.33644e-10	ENSMUSG00000041592	sidekick homolog 2 (chicken)
Sstr2	-0.842989	1.31696e-10	7.64005e-10	ENSMUSG00000047904	somatostatin receptor 2
Epha1	1.10904	1.34686e-10	7.80682e-10	ENSMUSG00000029859	Eph receptor A1
Nadsyn1	-0.925186	1.36144e-10	7.88455e-10	ENSMUSG00000031090	NAD synthetase 1
Tmem88b	3.17045	1.36305e-10	7.89046e-10	ENSMUSG00000073680	transmembrane protein 88B
Ap5s1	-0.965014	1.38331e-10	7.99949e-10	ENSMUSG00000068264	adaptor-related protein 5 complex, sigma 1 subunit
Kcnc3	-0.587994	1.38366e-10	7.99949e-10	ENSMUSG00000062785	potassium voltage gated channel, Shaw-related subfamily, member 3
Shtn1	0.976824	1.38477e-10	8.00248e-10	ENSMUSG00000041362	RIKEN cDNA 4930506M07 gene
Lipt2	-0.982258	1.39225e-10	8.04226e-10	ENSMUSG00000030725	lipoyl(octanoyl) transferase 2 (putative)
Zfp775	-0.85673	1.4031e-10	8.10144e-10	ENSMUSG00000007216	zinc finger protein 775
Ldhd	-1.03171	1.42602e-10	8.23027e-10	ENSMUSG00000031958	lactate dehydrogenase D
Parp10	0.878563	1.44754e-10	8.34733e-10	ENSMUSG00000063268	poly (ADP-ribose) polymerase family, member 10
Nlrp4g	-1.49015	1.45953e-10	8.41291e-10	ENSMUSG00000079741
Sft2d3	0.768079	1.48007e-10	8.52764e-10	ENSMUSG00000044982	SFT2 domain containing 3
Tmem218	-1.06544	1.52877e-10	8.79695e-10	ENSMUSG00000032121	transmembrane protein 218
Prmt8	-1.59606	1.57229e-10	9.03583e-10	ENSMUSG00000030350	protein arginine N-methyltransferase 8
Mir124a-1hg	-0.843496	1.60173e-10	9.19717e-10	ENSMUSG00000097545
Rap2a	-0.626751	1.61235e-10	9.25419e-10	ENSMUSG00000051615	RAS related protein 2a
9330182L06Rik	-3.30749	1.65642e-10	9.5031e-10	ENSMUSG00000056004	RIKEN cDNA 9330182L06 gene
Pfkfb1	0.611478	1.66719e-10	9.56085e-10	ENSMUSG00000025271	6-phosphofructo-2-kinase/fructose-2,6-biphosphatase 1
Ankrd42	-1.4907	1.68432e-10	9.64678e-10	ENSMUSG00000041343	ankyrin repeat domain 42
Npnt	1.09823	1.70195e-10	9.73943e-10	ENSMUSG00000040998	nephronectin
Fgf17	0.780672	1.75059e-10	1.00093e-09	ENSMUSG00000022101	fibroblast growth factor 17
Scn3a	0.982478	1.76313e-10	1.00767e-09	ENSMUSG00000057182	sodium channel, voltage-gated, type III, alpha
[truncated: 1,421 more rows]
