# Supplementary material for: A transcriptome-wide antitermination mechanism sustaining identity of embryonic stem cells
Source: Nat Commun. 2020 Jan 17;11:361. doi: 10.1038/s41467-019-14204-z (PMC6969169; doi:10.1038/s41467-019-14204-z)
Supplement: Supplementary file 7 — Supplementary Data 3 [file 41467_2019_14204_MOESM7_ESM.xlsx]

## Sheet: Supplementary Data 3
Supplementary Data 3. Biological process GO terms significantly over-represented among siSrrt-upregulated genes (FC≥1.5, FDR<0.05)
GO category	Term	Number of upregulated genes	Total number of genes in the category	P-value	FDR
GO:0003008	system process	180	785	1.12718e-18	1.48213e-14
GO:0032501	multicellular organismal process	609	3888	6.94623e-17	4.27792e-13
GO:0044707	single-multicellular organism process	595	3784	9.76025e-17	4.27792e-13
GO:0022610	biological adhesion	167	810	5.80767e-13	1.90913e-09
GO:0007155	cell adhesion	165	805	1.31944e-12	3.46985e-09
GO:0006811	ion transport	164	844	4.0971e-11	8.9788e-08
GO:0006936	muscle contraction	45	135	6.82835e-11	1.28266e-07
GO:0051239	regulation of multicellular organismal process	277	1649	2.62188e-10	4.30939e-07
GO:0044767	single-organism developmental process	540	3672	1.30535e-09	1.90711e-06
GO:0007600	sensory perception	60	229	2.68765e-09	3.53399e-06
GO:0032502	developmental process	541	3700	3.0145e-09	3.60342e-06
GO:0044057	regulation of system process	66	266	4.40198e-09	4.69959e-06
GO:0050877	neurological system process	97	450	4.64634e-09	4.69959e-06
GO:0007275	multicellular organismal development	462	3094	7.83163e-09	7.35558e-06
GO:0003012	muscle system process	51	185	9.19548e-09	8.06076e-06
GO:0006812	cation transport	114	578	1.34737e-08	1.06178e-05
GO:0051241	negative regulation of multicellular organismal process	123	637	1.37275e-08	1.06178e-05
GO:0006955	immune response	104	522	1.8654e-08	1.36268e-05
GO:0030154	cell differentiation	370	2415	2.18864e-08	1.51465e-05
GO:0048869	cellular developmental process	398	2633	2.54562e-08	1.67362e-05
GO:0030001	metal ion transport	94	452	3.50383e-08	2.1939e-05
GO:0048731	system development	406	2696	3.91242e-08	2.29703e-05
GO:0009653	anatomical structure morphogenesis	288	1804	4.01792e-08	2.29703e-05
GO:0048856	anatomical structure development	479	3278	5.12014e-08	2.80519e-05
GO:0048646	anatomical structure formation involved in morphogenesis	151	842	1.20598e-07	6.34296e-05
GO:0006952	defense response	115	621	1.29969e-07	6.57292e-05
GO:0055085	transmembrane transport	120	642	1.42574e-07	6.94333e-05
GO:0048514	blood vessel morphogenesis	76	354	1.5042e-07	7.06381e-05
GO:0009190	cyclic nucleotide biosynthetic process	24	65	1.87931e-07	8.52106e-05
GO:0009187	cyclic nucleotide metabolic process	29	88	2.02735e-07	8.88587e-05
GO:0006928	movement of cell or subcellular component	186	1095	2.29787e-07	9.7467e-05
GO:0044700	single organism signaling	457	3164	3.01551e-07	0.000123909
GO:0023052	signaling	457	3168	3.50288e-07	0.000139574
GO:0003013	circulatory system process	56	241	3.86308e-07	0.000149399
GO:0015672	monovalent inorganic cation transport	64	295	4.23437e-07	0.000159079
GO:0034220	ion transmembrane transport	93	473	4.46109e-07	0.000162941
GO:0052652	cyclic purine nucleotide metabolic process	23	64	5.8826e-07	0.000209055
GO:0048870	cell motility	148	843	8.48402e-07	0.000286042
GO:0051674	localization of cell	148	843	8.48402e-07	0.000286042
GO:0002684	positive regulation of immune system process	81	405	1.10931e-06	0.000362399
GO:0043269	regulation of ion transport	72	345	1.13e-06	0.000362399
GO:0007186	G-protein coupled receptor signaling pathway	64	298	1.53826e-06	0.000481586
GO:0051270	regulation of cellular component movement	101	532	1.60494e-06	0.000490776
GO:0008015	blood circulation	54	238	2.14591e-06	0.000641285
GO:0040011	locomotion	167	987	2.22414e-06	0.000649893
GO:0001525	angiogenesis	61	282	2.30833e-06	0.000659831
GO:0048513	organ development	296	1938	2.95741e-06	0.000827381
GO:0030198	extracellular matrix organization	36	134	3.34904e-06	0.000906558
GO:0031589	cell-substrate adhesion	51	219	3.37831e-06	0.000906558
GO:1903522	regulation of blood circulation	36	135	3.51939e-06	0.000925528
GO:0030799	regulation of cyclic nucleotide metabolic process	23	70	3.68356e-06	0.000949707
GO:0043062	extracellular structure organization	36	135	4.0494e-06	0.00100881
GO:0030334	regulation of cell migration	87	448	4.06624e-06	0.00100881
GO:0050896	response to stimulus	629	4609	4.44848e-06	0.0010832
GO:0030802	regulation of cyclic nucleotide biosynthetic process	20	57	4.80362e-06	0.00114667
GO:0006937	regulation of muscle contraction	25	80	4.88351e-06	0.00114667
GO:0002682	regulation of immune system process	115	651	5.16272e-06	0.00119096
GO:0006814	sodium ion transport	32	116	5.36283e-06	0.00119732
GO:0016477	cell migration	136	781	5.43205e-06	0.00119732
GO:0030808	regulation of nucleotide biosynthetic process	21	62	5.55455e-06	0.00119732
GO:1900371	regulation of purine nucleotide biosynthetic process	21	62	5.55455e-06	0.00119732
GO:0019932	second-messenger-mediated signaling	33	123	6.75677e-06	0.00143298
GO:0045765	regulation of angiogenesis	33	126	7.70967e-06	0.00160912
GO:0002376	immune system process	191	1204	8.65943e-06	0.00177911
GO:0050878	regulation of body fluid levels	43	183	8.93086e-06	0.00180664
GO:0045087	innate immune response	56	266	9.38731e-06	0.00187021
GO:0009887	organ morphogenesis	114	633	1.01523e-05	0.00199243
GO:0032879	regulation of localization	244	1585	1.07454e-05	0.00207781
GO:2000026	regulation of multicellular organismal development	186	1151	1.10441e-05	0.00210463
GO:0048468	cell development	221	1401	1.18722e-05	0.0022301
GO:0001568	blood vessel development	79	407	1.20591e-05	0.00223331
GO:0002252	immune effector process	73	380	1.23733e-05	0.00225968
GO:0007166	cell surface receptor signaling pathway	220	1402	1.29442e-05	0.00233155
GO:0022600	digestive system process	15	37	1.31983e-05	0.00233714
GO:0007263	nitric oxide mediated signal transduction	8	13	1.33307e-05	0.00233714
GO:0048483	autonomic nervous system development	12	25	1.38068e-05	0.00238876
GO:0007165	signal transduction	418	2930	1.44934e-05	0.00247456
GO:0098660	inorganic ion transmembrane transport	63	309	1.46791e-05	0.00247456
GO:0050801	ion homeostasis	77	400	1.49433e-05	0.0024872
GO:0006941	striated muscle contraction	23	74	1.52554e-05	0.00250741
GO:0030817	regulation of cAMP biosynthetic process	17	47	1.59099e-05	0.0025827
GO:0001944	vasculature development	81	424	1.63424e-05	0.00262056
GO:1901342	regulation of vasculature development	34	136	1.70571e-05	0.00270222
GO:0007154	cell communication	469	3340	1.77066e-05	0.0027543
GO:0044708	single-organism behavior	58	276	1.78048e-05	0.0027543
GO:0009611	response to wounding	72	372	1.84315e-05	0.00281808
GO:0009888	tissue development	190	1185	1.90094e-05	0.00287304
GO:2000145	regulation of cell motility	88	473	1.97342e-05	0.00294869
GO:0002443	leukocyte mediated immunity	37	156	2.20732e-05	0.00326113
GO:0050954	sensory perception of mechanical stimulus	27	95	2.25851e-05	0.00329968
GO:0090257	regulation of muscle system process	31	119	2.45732e-05	0.00355069
GO:0050900	leukocyte migration	32	128	2.74198e-05	0.00391895
GO:0002460	adaptive immune response based on somatic recombination of immune receptors built from immunoglobulin superfamily domains	30	117	2.85362e-05	0.00403465
GO:0042391	regulation of membrane potential	49	225	2.98586e-05	0.00417671
GO:0006171	cAMP biosynthetic process	17	49	3.10736e-05	0.00430092
GO:0030814	regulation of cAMP metabolic process	18	54	3.31289e-05	0.00453763
GO:0032609	interferon-gamma production	17	50	3.38953e-05	0.00459474
GO:0044702	single organism reproductive process	113	654	3.48095e-05	0.00467051
GO:0006820	anion transport	62	309	3.54806e-05	0.00471247
GO:0050793	regulation of developmental process	232	1515	3.76016e-05	0.00490501
GO:0051339	regulation of lyase activity	13	32	3.76763e-05	0.00490501
GO:0040012	regulation of locomotion	93	516	3.99482e-05	0.00514979
GO:0034765	regulation of ion transmembrane transport	46	210	4.23998e-05	0.00541277
GO:0042060	wound healing	46	211	4.39775e-05	0.00556019
GO:0030816	positive regulation of cAMP metabolic process	13	33	4.53906e-05	0.0056842
GO:0045785	positive regulation of cell adhesion	48	226	4.97859e-05	0.00617581
GO:0051480	cytosolic calcium ion homeostasis	33	134	5.13151e-05	0.00630379
GO:0006940	regulation of smooth muscle contraction	11	25	5.17765e-05	0.00630379
GO:0030335	positive regulation of cell migration	54	263	5.52729e-05	0.00666774
GO:0040017	positive regulation of locomotion	57	283	5.70293e-05	0.00681708
GO:0015850	organic hydroxy compound transport	29	115	5.80946e-05	0.00688186
GO:0098662	inorganic cation transmembrane transport	56	278	5.92785e-05	0.0069594
GO:0002250	adaptive immune response	38	168	6.11638e-05	0.00711719
GO:0006939	smooth muscle contraction	16	47	6.37599e-05	0.0073542
GO:0009605	response to external stimulus	180	1157	6.50123e-05	0.00741131
GO:0030801	positive regulation of cyclic nucleotide metabolic process	15	43	6.53823e-05	0.00741131
GO:2000147	positive regulation of cell motility	55	272	6.77295e-05	0.00756315
GO:0032649	regulation of interferon-gamma production	15	43	6.83704e-05	0.00756315
GO:0006909	phagocytosis	26	99	7.01309e-05	0.00756315
GO:0002449	lymphocyte mediated immunity	29	117	7.04307e-05	0.00756315
GO:0030809	negative regulation of nucleotide biosynthetic process	10	21	7.05675e-05	0.00756315
GO:1900372	negative regulation of purine nucleotide biosynthetic process	10	21	7.05675e-05	0.00756315
GO:0022414	reproductive process	118	700	7.09346e-05	0.00756315
GO:0098771	inorganic ion homeostasis	68	358	7.13233e-05	0.00756315
GO:0051350	negative regulation of lyase activity	7	11	7.21038e-05	0.00758474
GO:0007267	cell-cell signaling	92	517	7.6529e-05	0.00795064
GO:0070838	divalent metal ion transport	52	252	7.67915e-05	0.00795064
GO:0051272	positive regulation of cellular component movement	56	280	8.19175e-05	0.0084151
GO:0072511	divalent inorganic cation transport	52	253	8.55267e-05	0.00871776
GO:0045933	positive regulation of muscle contraction	9	18	9.53225e-05	0.0096415
GO:0048485	sympathetic nervous system development	8	14	9.81789e-05	0.00985461
GO:0008016	regulation of heart contraction	25	94	0.000101039	0.0100649
GO:0098542	defense response to other organism	47	233	0.00010345	0.0101523
GO:0046058	cAMP metabolic process	19	63	0.000103461	0.0101523
GO:0007605	sensory perception of sound	24	87	0.000110307	0.0107439
GO:0030819	positive regulation of cAMP biosynthetic process	12	31	0.000113344	0.0109585
GO:0000904	cell morphogenesis involved in differentiation	96	544	0.000114955	0.0110331
GO:0006816	calcium ion transport	45	212	0.000115858	0.0110393
GO:0010749	regulation of nitric oxide mediated signal transduction	4	4	0.000117611	0.0111257
GO:0007229	integrin-mediated signaling pathway	18	58	0.000119203	0.0111957
GO:0045617	negative regulation of keratinocyte differentiation	5	6	0.000123168	0.0114861
GO:0098655	cation transmembrane transport	60	311	0.000124361	0.0115157
GO:0098609	cell-cell adhesion	85	478	0.000131814	0.0120455
GO:0007586	digestion	15	45	0.000131915	0.0120455
GO:0045761	regulation of adenylate cyclase activity	10	22	0.000135172	0.0122578
GO:0048871	multicellular organismal homeostasis	41	189	0.00013612	0.0122592
GO:0046068	cGMP metabolic process	11	27	0.00014087	0.0126007
GO:0060343	trabecula formation	8	15	0.000159196	0.0141437
GO:0048247	lymphocyte chemotaxis	7	12	0.000160465	0.0141608
GO:0031279	regulation of cyclase activity	12	31	0.000165614	0.0145177
GO:2000241	regulation of reproductive process	18	61	0.00017089	0.0147843
GO:0030803	negative regulation of cyclic nucleotide biosynthetic process	9	19	0.000171276	0.0147843
GO:0003015	heart process	29	120	0.000172029	0.0147843
GO:0007204	positive regulation of cytosolic calcium ion concentration	29	120	0.000181182	0.0154699
GO:0034762	regulation of transmembrane transport	46	224	0.000192269	0.0162404
GO:0055080	cation homeostasis	64	343	0.000193478	0.0162404
GO:0002455	humoral immune response mediated by circulating immunoglobulin	9	20	0.000193911	0.0162404
GO:0031280	negative regulation of cyclase activity	6	9	0.000202363	0.01676
GO:0033631	cell-cell adhesion mediated by integrin	6	9	0.000203919	0.01676
GO:0021603	cranial nerve formation	4	4	0.000203939	0.01676
GO:0006935	chemotaxis	55	281	0.000209057	0.0170739
GO:0007610	behavior	80	448	0.000212053	0.0172116
GO:0048878	chemical homeostasis	102	606	0.000218172	0.0175801
GO:0031032	actomyosin structure organization	28	114	0.000219267	0.0175801
GO:0021683	cerebellar granular layer morphogenesis	6	9	0.000221889	0.0176825
GO:0051240	positive regulation of multicellular organismal process	149	943	0.000228524	0.0181016
GO:0042330	taxis	55	282	0.000230564	0.0181538
GO:0045777	positive regulation of blood pressure	9	21	0.000237474	0.0185866
GO:0006958	complement activation, classical pathway	7	13	0.000245755	0.0191209
GO:0042742	defense response to bacterium	19	70	0.000263456	0.0203776
GO:0072676	lymphocyte migration	11	29	0.000271657	0.020889
GO:0010959	regulation of metal ion transport	43	211	0.000274591	0.0209867
GO:0030800	negative regulation of cyclic nucleotide metabolic process	9	20	0.000278734	0.0209867
GO:0030810	positive regulation of nucleotide biosynthetic process	14	43	0.000279312	0.0209867
GO:1900373	positive regulation of purine nucleotide biosynthetic process	14	43	0.000279312	0.0209867
GO:0048699	generation of neurons	153	964	0.000288922	0.0215854
GO:0003009	skeletal muscle contraction	8	17	0.000298366	0.022165
GO:0060047	heart contraction	28	118	0.000310891	0.0228605
GO:0050778	positive regulation of immune response	47	239	0.0003122	0.0228605
GO:0042221	response to chemical	272	1887	0.000312943	0.0228605
GO:0045823	positive regulation of heart contraction	9	20	0.000315644	0.0229304
GO:2000181	negative regulation of blood vessel morphogenesis	14	42	0.000321719	0.0230436
GO:0044699	single-organism process	1067	8492	0.000322374	0.0230436
GO:0030239	myofibril assembly	13	37	0.00032246	0.0230436
GO:0050953	sensory perception of light stimulus	17	57	0.000336334	0.023886
GO:0030804	positive regulation of cyclic nucleotide biosynthetic process	13	39	0.000337881	0.023886
GO:0030182	neuron differentiation	138	860	0.000357224	0.0251056
GO:0015711	organic anion transport	44	216	0.000358952	0.0251056
GO:0008217	regulation of blood pressure	22	88	0.000365735	0.0254447
GO:0035809	regulation of urine volume	5	7	0.000368816	0.025524
GO:0006873	cellular ion homeostasis	57	303	0.000371526	0.025577
GO:0006813	potassium ion transport	27	113	0.000381094	0.026099
GO:0035725	sodium ion transmembrane transport	19	69	0.000416741	0.0283924
GO:0021681	cerebellar granular layer development	6	10	0.00042763	0.028984
GO:0043092	L-amino acid import	7	13	0.000451067	0.0304158
GO:0097530	granulocyte migration	14	45	0.000454275	0.0304759
GO:0043588	skin development	35	161	0.000457456	0.0305334
GO:0051704	multi-organism process	154	1009	0.000460545	0.0305844
GO:0002685	regulation of leukocyte migration	19	72	0.000477139	0.0315271
GO:0065008	regulation of biological quality	295	2074	0.000480992	0.0316228
GO:0050819	negative regulation of coagulation	9	22	0.000491877	0.0321775
GO:0021684	cerebellar granular layer formation	5	7	0.000497996	0.0322569
GO:0021707	cerebellar granule cell differentiation	5	7	0.000497996	0.0322569
GO:0051093	negative regulation of developmental process	92	546	0.000517492	0.0333554
GO:0022603	regulation of anatomical structure morphogenesis	108	659	0.00053183	0.0341123
GO:1901343	negative regulation of vasculature development	14	44	0.000540536	0.0345025
GO:0003014	renal system process	13	40	0.000544277	0.0345735
GO:0045766	positive regulation of angiogenesis	19	73	0.000571719	0.036142
GO:0045987	positive regulation of smooth muscle contraction	7	14	0.000586993	0.03693
GO:0060326	cell chemotaxis	27	118	0.000635223	0.039774
GO:0007601	visual perception	16	55	0.000645527	0.0402276
GO:0007157	heterophilic cell-cell adhesion via plasma membrane cell adhesion molecules	9	22	0.000650465	0.0403442
GO:0071804	cellular potassium ion transport	21	82	0.000674871	0.0413015
GO:0071805	potassium ion transmembrane transport	21	82	0.000674871	0.0413015
GO:0006164	purine nucleotide biosynthetic process	30	142	0.000677544	0.0413015
GO:0098602	single organism cell adhesion	81	476	0.000680072	0.0413015
GO:0055065	metal ion homeostasis	55	298	0.000681605	0.0413015
GO:0055067	monovalent inorganic cation homeostasis	19	72	0.000689112	0.0414408
GO:0009152	purine ribonucleotide biosynthetic process	29	136	0.000690207	0.0414408
GO:0086010	membrane depolarization during action potential	10	25	0.000705296	0.0421542
GO:0097529	myeloid leukocyte migration	18	68	0.000710263	0.042259
GO:0043207	response to external biotic stimulus	66	382	0.000729417	0.0430094
GO:0051707	response to other organism	66	382	0.000729417	0.0430094
GO:0002683	negative regulation of immune system process	41	209	0.00075078	0.0440714
GO:0042116	macrophage activation	10	27	0.000775837	0.0453399
GO:0048666	neuron development	113	696	0.000780799	0.045428
GO:0050865	regulation of cell activation	49	262	0.000806848	0.0466739
GO:0021783	preganglionic parasympathetic fiber development	6	11	0.000812862	0.0466739
GO:0048486	parasympathetic nervous system development	6	11	0.000812862	0.0466739
GO:0035249	synaptic transmission, glutamatergic	15	50	0.000818412	0.0467882
GO:0002253	activation of immune response	34	164	0.00086765	0.0493885
GO:0015849	organic acid transport	33	156	0.000880221	0.049674
GO:0046942	carboxylic acid transport	33	156	0.000880221	0.049674
GO:0006959	humoral immune response	14	49	0.00088593	0.0497824
GO:0032989	cellular component morphogenesis	149	962	0.000893426	0.049805
GO:0016525	negative regulation of angiogenesis	13	41	0.000893907	0.049805
