# Supplementary material for: A transcriptome-wide antitermination mechanism sustaining identity of embryonic stem cells
Source: Nat Commun. 2020 Jan 17;11:361. doi: 10.1038/s41467-019-14204-z (PMC6969169; doi:10.1038/s41467-019-14204-z)
Supplement: Supplementary file 8 — Supplementary Data 4 [file 41467_2019_14204_MOESM8_ESM.xlsx]

## Sheet: Supplementary Data 4
Supplementary Data 4. siSrrt-induced upregulation of CSs in first introns is associated with gene downregulationa)
Gene symbol	iCS ID	iCS upregulation, p-value	iCS upregulation, FDR	Chr	iCS start	iCS end	Strand	Log2 gene expression fold change	Gene expression change, p-value	Gene expression change, FDR
Glb1	cs_144258	4.52922e-174	8.99798e-171	chr9	114411190	114411191	+	-2.53631	2.79966e-144	1.11064e-141
Foxk2	cs_27829	7.24004e-138	1.29802e-134	chr11	121262494	121262495	+	-1.94242	1.47202e-184	1.80496e-181
Pgm2	cs_96824	1.70185e-93	2.05075e-90	chr4	99932310	99932311	+	-2.57124	2.7446e-197	4.6274e-194
Klf3	cs_106037	1.1828e-81	1.26004e-78	chr5	64804728	64804729	+	-0.790269	6.4983e-34	1.43923e-32
Ncor2	cs_110646	1.01011e-75	1.00337e-72	chr5	125161744	125161745	-	-0.755485	4.48472e-36	1.08795e-34
Nfe2l2	cs_77753	1.00429e-64	7.93778e-62	chr2	75691218	75691219	-	-0.588036	3.61937e-21	4.54544e-20
Il17rd	cs_42074	1.12673e-45	6.52137e-43	chr14	27054962	27054963	+	-1.2282	1.45221e-72	1.21661e-70
Dcaf6	cs_7995	1.12903e-35	5.09143e-33	chr1	165458524	165458525	-	-1.9369	1.91114e-101	3.3048e-99
Eif4ebp2	cs_12339	2.00631e-35	8.8841e-33	chr10	61451802	61451803	-	-0.638776	2.9549e-25	4.53421e-24
Klhdc10	cs_113855	7.41913e-34	3.04665e-31	chr6	30403374	30403375	+	-2.15168	7.87512e-169	5.31098e-166
Hspbap1	cs_55061	4.29821e-33	1.68954e-30	chr16	35770924	35770925	+	-1.81898	1.65509e-162	9.30163e-160
Uchl5	cs_6885	6.34295e-30	2.27437e-27	chr1	143778317	143778318	+	-0.691683	1.76398e-24	2.58896e-23
Slc20a2	cs_130377	1.45359e-29	5.11231e-27	chr8	22483318	22483319	+	-2.13225	9.3755e-143	3.61305e-140
Bnip3	cs_128881	6.38026e-28	2.16123e-25	chr7	138905574	138905575	-	-2.07933	6.31612e-178	5.01128e-175
Faf2	cs_36979	8.33353e-26	2.52084e-23	chr13	54631722	54631723	+	-1.02733	4.77259e-55	2.27465e-53
Add1	cs_105088	3.17927e-25	9.38536e-23	chr5	34574534	34574535	+	-2.25562	3.70519e-165	2.27162e-162
Arhgef10l	cs_100930	3.6412e-23	9.55892e-21	chr4	140619420	140619421	-	-1.30041	1.65364e-64	1.01846e-62
Mcu	cs_12152	1.96398e-22	4.96097e-20	chr10	59602016	59602017	-	-3.23526	7.1389e-101	1.18876e-98
Zfp808	cs_37572	4.60702e-22	1.13259e-19	chr13	62134724	62134725	+	-1.47334	2.22802e-39	6.26074e-38
Asph	cs_92797	1.10111e-21	2.63643e-19	chr4	9668316	9668317	-	-0.797953	1.0134e-33	2.22618e-32
Rcan1	cs_57263	9.95741e-21	2.26604e-18	chr16	92462022	92462023	-	-1.42767	2.90171e-82	3.08176e-80
Ip6k1	cs_143601	2.19189e-20	4.82387e-18	chr9	108004104	108004105	+	-1.01981	6.18437e-54	2.87637e-52
Ccm2	cs_17539	1.60082e-19	3.39106e-17	chr11	6547672	6547673	+	-2.49602	1.11769e-120	2.69205e-118
Fam208b	cs_34629	1.21079e-18	2.44506e-16	chr13	3606516	3606517	-	-0.883942	4.78879e-35	1.11556e-33
Uchl5	cs_6889	1.19764e-17	2.28307e-15	chr1	143778762	143778763	+	-0.691683	1.76398e-24	2.58896e-23
A4galt	cs_50318	1.1989e-17	2.28307e-15	chr15	83238844	83238845	-	-2.42863	1.80023e-113	3.98057e-111
Zdhhc17	cs_15409	1.43322e-17	2.70823e-15	chr10	111008908	111008909	-	-0.741358	2.70102e-18	2.83513e-17
Ak3	cs_71025	1.82588e-17	3.43256e-15	chr19	29046262	29046263	-	-1.75558	1.73573e-46	6.36184e-45
Rnf165	cs_68344	2.80058e-17	5.18538e-15	chr18	77561640	77561641	-	-3.62177	4.33289e-152	2.16452e-149
Wasf1	cs_11387	3.59565e-17	6.64076e-15	chr10	40887808	40887809	+	-1.92132	7.96718e-86	9.10689e-84
Mpzl1	cs_8009	9.47361e-17	1.69432e-14	chr1	165611770	165611771	-	-1.67847	6.95401e-80	6.74789e-78
Ammecr1	cs_150407	1.24659e-16	2.19741e-14	chrX	142964814	142964815	-	-2.21731	9.18994e-68	6.29207e-66
Dguok	cs_116613	3.74727e-16	6.39088e-14	chr6	83492322	83492323	-	-2.31888	1.02918e-61	5.8326e-60
Crk	cs_22268	3.9965e-16	6.76882e-14	chr11	75689100	75689101	+	-1.11929	4.0079e-72	3.31648e-70
Fbxw4	cs_72334	1.04538e-15	1.68513e-13	chr19	45658966	45658967	-	-1.84925	3.52971e-29	6.44232e-28
Cask	cs_145925	1.33348e-15	2.14015e-13	chrX	13836292	13836293	-	-1.17329	2.60062e-43	8.47275e-42
Ankrd6	cs_93742	4.62539e-15	7.21856e-13	chr4	32940780	32940781	-	-3.23033	1.56277e-218	5.26965e-215
Atg4c	cs_96771	1.71399e-14	2.50973e-12	chr4	99195912	99195913	+	-0.827831	1.69239e-12	1.17362e-11
Rab12	cs_62799	3.5801e-13	4.56081e-11	chr17	66513376	66513377	-	-1.0066	1.45031e-30	2.79853e-29
Dscr3	cs_57430	3.60297e-13	4.582e-11	chr16	94525232	94525233	-	-0.778781	7.80526e-29	1.41502e-27
Zbtb25	cs_31678	4.21903e-13	5.31034e-11	chr12	76364946	76364947	-	-2.23616	2.89547e-86	3.4258e-84
Ankrd6	cs_93736	4.23878e-13	5.32608e-11	chr4	32900930	32900931	-	-3.23033	1.56277e-218	5.26965e-215
Sesn3	cs_137185	1.53735e-12	1.83151e-10	chr9	14279272	14279273	+	-0.66304	4.59006e-16	4.18033e-15
Mcu	cs_12153	4.80528e-12	5.51902e-10	chr10	59602816	59602817	-	-3.23526	7.1389e-101	1.18876e-98
Alpl	cs_100705	6.67016e-12	7.48545e-10	chr4	137789944	137789945	-	-1.12344	4.87904e-59	2.56064e-57
Slc44a1	cs_95118	7.11643e-12	7.96195e-10	chr4	53441674	53441675	+	-0.935328	4.97409e-44	1.69421e-42
Rtn3	cs_69729	8.90351e-12	9.90108e-10	chr19	7458496	7458497	-	-1.94587	7.56056e-179	6.37356e-176
Phactr2	cs_10290	9.86045e-12	1.09322e-09	chr10	13443554	13443555	-	-2.52278	2.05152e-63	1.22438e-61
Fam69a	cs_108467	1.01236e-11	1.11901e-09	chr5	107986076	107986077	-	-1.0152	1.46299e-16	1.37607e-15
Cmtm7	cs_144344	1.52646e-11	1.65737e-09	chr9	114780992	114780993	-	-0.86317	1.32314e-30	2.56047e-29
Canx	cs_19661	2.90106e-11	3.02047e-09	chr11	50323874	50323875	-	-0.7303	5.8051e-17	5.62494e-16
Habp4	cs_37775	3.3946e-11	3.51441e-09	chr13	64164064	64164065	+	-0.815267	6.58012e-12	4.29795e-11
Sntb2	cs_135026	5.29947e-11	5.38042e-09	chr8	106951404	106951405	+	-1.50227	1.92815e-88	2.45348e-86
Rad23a	cs_133667	7.11748e-11	7.11806e-09	chr8	84840162	84840163	-	-0.604991	1.70331e-19	1.92899e-18
Nkain1	cs_99566	9.82258e-11	9.69152e-09	chr4	130561242	130561243	-	-2.89901	1.24795e-148	5.4298e-146
Smap1	cs_925	1.00725e-10	9.9117e-09	chr1	23919486	23919487	-	-0.825001	3.7877e-36	9.25516e-35
Mios	cs_113122	1.05822e-10	1.03714e-08	chr6	8210074	8210075	+	-1.38803	8.47201e-34	1.87022e-32
Gopc	cs_11860	1.31149e-10	1.26513e-08	chr10	52370224	52370225	-	-1.60783	2.44294e-58	1.25765e-56
Pum2	cs_28366	3.06681e-10	2.81434e-08	chr12	8681696	8681697	+	-0.695886	1.14229e-26	1.86528e-25
Zfp213	cs_58859	3.89403e-10	3.51639e-08	chr17	23563554	23563555	-	-0.609502	8.68251e-07	3.2896e-06
Zfp710	cs_125110	5.55384e-10	4.93044e-08	chr7	80026030	80026031	+	-1.14569	2.20076e-76	1.97892e-74
Pptc7	cs_110080	6.01167e-10	5.32137e-08	chr5	122288936	122288937	+	-0.658541	4.54882e-20	5.32591e-19
Fxyd6	cs_139061	6.26853e-10	5.53151e-08	chr9	45377348	45377349	+	-1.70092	9.03474e-123	2.29926e-120
D5Ertd579e	cs_105233	6.86239e-10	6.01224e-08	chr5	36684636	36684637	-	-0.814734	5.12438e-25	7.80108e-24
Rap1gds1	cs_91859	8.25401e-10	7.19715e-08	chr3	139073132	139073133	-	-0.854392	1.57971e-24	2.32865e-23
Rap2a	cs_46445	9.44808e-10	8.16088e-08	chr14	120482078	120482079	+	-0.626751	1.61235e-10	9.25419e-10
Pank1	cs_71360	1.21186e-09	1.0346e-07	chr19	34877272	34877273	-	-0.93788	1.56168e-32	3.28099e-31
Fam162a	cs_55140	1.66194e-09	1.38979e-07	chr16	36070142	36070143	-	-3.24938	3.82423e-286	5.15813e-282
Pkd2	cs_108183	1.71695e-09	1.43254e-07	chr5	104462264	104462265	+	-1.06224	4.26031e-49	1.71532e-47
Pcmtd1	cs_183	1.91245e-09	1.58129e-07	chr1	7120670	7120671	+	-0.815319	4.22629e-18	4.38832e-17
Csnk1g3	cs_67078	2.07507e-09	1.70998e-07	chr18	53878192	53878193	+	-1.03149	5.0887e-30	9.6535e-29
Rnf166	cs_136091	3.53603e-09	2.81448e-07	chr8	122475612	122475613	-	-1.1583	1.56227e-23	2.20417e-22
Hspbap1	cs_55062	5.67496e-09	4.32722e-07	chr16	35771692	35771693	+	-1.81898	1.65509e-162	9.30163e-160
Rasa3	cs_129904	5.73974e-09	4.34954e-07	chr8	13672938	13672939	-	-2.29926	8.60621e-47	3.19781e-45
Lrch3	cs_54768	6.14714e-09	4.64868e-07	chr16	32925586	32925587	+	-0.979297	1.65428e-36	4.11677e-35
Pacs2	cs_34378	1.16363e-08	8.37743e-07	chr12	113028570	113028571	+	-2.06993	8.83631e-99	1.40217e-96
Myl12b	cs_62974	1.79195e-08	1.25806e-06	chr17	70980890	70980891	-	-0.98742	8.13792e-44	2.73045e-42
C330021F23Rik	cs_129421	2.35029e-08	1.60558e-06	chr8	3582034	3582035	+	-1.81637	3.17526e-13	2.34288e-12
Tnrc6b	cs_49925	2.55661e-08	1.73845e-06	chr15	80736108	80736109	+	-0.634011	6.73862e-24	9.65892e-23
Ankrd6	cs_93744	3.13886e-08	2.10708e-06	chr4	32943390	32943391	-	-3.23033	1.56277e-218	5.26965e-215
Smap1	cs_926	3.41944e-08	2.27466e-06	chr1	23919506	23919507	-	-0.825001	3.7877e-36	9.25516e-35
Cdr2l	cs_26969	3.75155e-08	2.47764e-06	chr11	115387242	115387243	+	-1.76889	3.42243e-61	1.90751e-59
Pkd2	cs_108180	4.09537e-08	2.69744e-06	chr5	104461768	104461769	+	-1.06224	4.26031e-49	1.71532e-47
Herpud2	cs_137996	5.50523e-08	3.5373e-06	chr9	25144942	25144943	-	-0.98683	1.66783e-23	2.3433e-22
C1galt1	cs_113101	5.93289e-08	3.78702e-06	chr6	7846678	7846679	+	-2.62433	5.82271e-63	3.39986e-61
Kdelc2	cs_139515	6.10026e-08	3.8823e-06	chr9	53385326	53385327	+	-1.36813	4.58178e-27	7.6201e-26
Ankrd6	cs_93733	7.05584e-08	4.44427e-06	chr4	32885410	32885411	-	-3.23033	1.56277e-218	5.26965e-215
Ppp3cb	cs_41622	7.54243e-08	4.73049e-06	chr14	20545322	20545323	-	-2.12458	1.35409e-126	3.51229e-124
Clip4	cs_63082	8.4193e-08	5.24465e-06	chr17	71784486	71784487	+	-0.739736	7.20724e-08	3.10084e-07
Fnbp1	cs_75337	9.09699e-08	5.63814e-06	chr2	31139602	31139603	-	-0.866467	1.41301e-43	4.68272e-42
Spata6	cs_97603	1.30906e-07	7.88076e-06	chr4	111724522	111724523	+	-2.38363	1.12276e-110	2.36622e-108
Tmem238	cs_120632	1.48032e-07	8.79647e-06	chr7	4788520	4788521	-	-0.628539	0.000115332	0.000319818
Klhdc10	cs_113854	1.5862e-07	9.36505e-06	chr6	30403326	30403327	+	-2.15168	7.87512e-169	5.31098e-166
Dzip3	cs_55836	2.60491e-07	1.48777e-05	chr16	48993222	48993223	-	-3.14249	3.91596e-121	9.60337e-119
Gja1	cs_11973	2.68686e-07	1.5322e-05	chr10	56386916	56386917	+	-0.762739	6.62028e-37	1.67846e-35
Ntmt1	cs_75271	3.69927e-07	2.04758e-05	chr2	30817502	30817503	+	-1.19065	5.4477e-44	1.84157e-42
Nsf	cs_26061	4.50943e-07	2.44989e-05	chr11	103947915	103947916	-	-0.873652	1.08001e-43	3.60573e-42
Glcci1	cs_113136	4.95396e-07	2.658e-05	chr6	8515150	8515151	+	-0.925113	4.80911e-20	5.6209e-19
Gan	cs_135786	5.13402e-07	2.74459e-05	chr8	117160526	117160527	+	-1.03982	3.94619e-16	3.62083e-15
Gkap1	cs_37351	5.67974e-07	3.02095e-05	chr13	58271462	58271463	-	-0.611176	1.02675e-08	4.86091e-08
Stmn2	cs_85431	6.12497e-07	3.22509e-05	chr3	8510029	8510030	+	-1.12374	2.32809e-44	7.96987e-43
Mapk4	cs_68059	6.68716e-07	3.48367e-05	chr18	74058730	74058731	-	-2.85974	1.66832e-87	2.06443e-85
Poc1b	cs_15055	6.74199e-07	3.50529e-05	chr10	99113228	99113229	+	-0.619182	1.625e-11	1.02372e-10
Metap1d	cs_77415	7.24464e-07	3.74753e-05	chr2	71485082	71485083	+	-1.74447	2.6138e-69	1.9265e-67
Tdrd3	cs_45696	7.35485e-07	3.79653e-05	chr14	87419564	87419565	+	-1.17188	2.91322e-24	4.22966e-23
Rffl	cs_23208	7.36523e-07	3.79922e-05	chr11	82846626	82846627	-	-2.66055	2.51374e-129	7.21389e-127
Arhgap44	cs_21135	7.39168e-07	3.80222e-05	chr11	65141930	65141931	-	-2.09793	5.66095e-86	6.63955e-84
Gtf2i	cs_111139	9.13674e-07	4.61584e-05	chr5	134308870	134308871	-	-2.18477	7.59226e-190	1.02404e-186
Snx30	cs_95566	1.04715e-06	5.23617e-05	chr4	59834062	59834063	+	-0.983018	5.91523e-53	2.69542e-51
March8	cs_118253	1.11371e-06	5.53137e-05	chr6	116339340	116339341	+	-0.641793	1.85502e-14	1.50273e-13
Cd47	cs_55866	1.18021e-06	5.82621e-05	chr16	49856992	49856993	+	-1.52816	1.22436e-28	2.20483e-27
Klhdc10	cs_113852	1.21594e-06	5.98251e-05	chr6	30402722	30402723	+	-2.15168	7.87512e-169	5.31098e-166
Slc44a1	cs_95124	1.24219e-06	6.07508e-05	chr4	53463642	53463643	+	-0.935328	4.97409e-44	1.69421e-42
Smap1	cs_928	1.61919e-06	7.72359e-05	chr1	23921358	23921359	-	-0.825001	3.7877e-36	9.25516e-35
Mical3	cs_118743	1.99357e-06	9.3455e-05	chr6	121105806	121105807	-	-0.655095	1.99109e-23	2.78876e-22
2900011O08Rik	cs_52999	2.02687e-06	9.46553e-05	chr16	13990520	13990521	+	-1.66404	3.17969e-56	1.54272e-54
Fam162a	cs_55139	2.43795e-06	0.000111723	chr16	36069130	36069131	-	-3.24938	3.82423e-286	5.15813e-282
Spint2	cs_122511	2.52601e-06	0.000115327	chr7	29266752	29266753	-	-1.4643	6.17198e-103	1.12497e-100
Pum2	cs_28364	2.68519e-06	0.000121389	chr12	8678618	8678619	+	-0.695886	1.14229e-26	1.86528e-25
Dcun1d2	cs_129881	2.83068e-06	0.000127261	chr8	13286598	13286599	-	-0.841101	1.72638e-19	1.95184e-18
Cenpv	cs_21019	3.14853e-06	0.000140094	chr11	62538206	62538207	-	-1.16123	1.00672e-44	3.49066e-43
Fnbp1	cs_75336	3.36169e-06	0.000147701	chr2	31138534	31138535	-	-0.866467	1.41301e-43	4.68272e-42
Glcci1	cs_113138	3.67975e-06	0.000160049	chr6	8521310	8521311	+	-0.925113	4.80911e-20	5.6209e-19
Cmtm7	cs_144343	3.87581e-06	0.000167487	chr9	114780527	114780528	-	-0.86317	1.32314e-30	2.56047e-29
Rtn3	cs_69730	4.29783e-06	0.000184208	chr19	7458676	7458677	-	-1.94587	7.56056e-179	6.37356e-176
Cadps2	cs_113493	4.43327e-06	0.000189571	chr6	23833532	23833533	-	-2.31888	1.03916e-22	1.40725e-21
Tenm4	cs_125869	6.33905e-06	0.000260167	chr7	96250068	96250069	+	-2.15138	1.38886e-219	6.24433e-216
Slc35a1	cs_93919	6.47548e-06	0.000264584	chr4	34686504	34686505	-	-0.872176	5.12148e-22	6.7328e-21
Taf12	cs_99718	8.03236e-06	0.000320362	chr4	132281392	132281393	+	-1.80872	6.91682e-74	5.90469e-72
Zfhx2	cs_43789	8.08351e-06	0.000321878	chr14	55089574	55089575	-	-2.35472	4.8632e-197	7.28831e-194
Cdyl2	cs_135741	8.38427e-06	0.000332234	chr8	116727844	116727845	-	-1.5126	7.54614e-85	8.41176e-83
Il17rd	cs_42070	8.68506e-06	0.000343228	chr14	27048602	27048603	+	-1.2282	1.45221e-72	1.21661e-70
Il17rd	cs_42071	8.68506e-06	0.000343228	chr14	27049350	27049351	+	-1.2282	1.45221e-72	1.21661e-70
Ssh2	cs_22490	8.90871e-06	0.000351499	chr11	77295952	77295953	+	-1.08065	3.7701e-27	6.29346e-26
Traf3	cs_34140	8.9595e-06	0.000353124	chr12	111198004	111198005	+	-0.992289	4.49781e-27	7.48968e-26
Mettl23	cs_27266	9.46965e-06	0.00037124	chr11	116846108	116846109	+	-0.797395	3.05347e-09	1.52658e-08
Zfpm1	cs_136071	1.09127e-05	0.000421	chr8	122283854	122283855	+	-1.7747	7.19167e-14	5.57799e-13
Zkscan1	cs_111681	1.09924e-05	0.000423485	chr5	138086822	138086823	+	-0.809608	1.11464e-23	1.58589e-22
Slc30a9	cs_106370	1.16535e-05	0.000446148	chr5	67309742	67309743	+	-1.979	3.9711e-147	1.67382e-144
Srd5a1	cs_38382	1.23012e-05	0.000468897	chr13	69610510	69610511	-	-0.807485	7.3541e-17	7.0499e-16
Zbtb25	cs_31679	1.45664e-05	0.000541861	chr12	76364969	76364970	-	-2.23616	2.89547e-86	3.4258e-84
Greb1	cs_28657	1.45991e-05	0.000542802	chr12	16755642	16755643	-	-1.6518	1.05517e-11	6.75787e-11
Ppp1r11	cs_61048	1.49543e-05	0.000554328	chr17	36950802	36950803	-	-1.66518	9.1858e-68	6.29207e-66
Piezo1	cs_136098	1.72064e-05	0.000628614	chr8	122545330	122545331	-	-1.01807	7.60123e-58	3.86888e-56
Usp11	cs_146131	1.75585e-05	0.000640205	chrX	20705244	20705245	+	-2.09863	4.12513e-54	1.93867e-52
Tia1	cs_116886	1.8734e-05	0.000677356	chr6	86408550	86408551	+	-1.59484	2.22598e-50	9.53145e-49
Cables1	cs_64823	1.91271e-05	0.000690889	chr18	11841294	11841295	+	-1.09521	3.46913e-12	2.33375e-11
Slc44a1	cs_95119	1.93791e-05	0.000697249	chr4	53445710	53445711	+	-0.935328	4.97409e-44	1.69421e-42
Zfp710	cs_125111	1.96649e-05	0.000705806	chr7	80026064	80026065	+	-1.14569	2.20076e-76	1.97892e-74
Gucy1a2	cs_136812	1.99584e-05	0.000715292	chr9	3570020	3570021	+	-0.95802	5.21669e-18	5.38765e-17
Alg14	cs_90961	2.0712e-05	0.000739416	chr3	121294718	121294719	+	-0.894009	4.0166e-17	3.91727e-16
Ankrd6	cs_93729	2.62127e-05	0.000906726	chr4	32858248	32858249	-	-3.23033	1.56277e-218	5.26965e-215
Btrc	cs_72302	2.74772e-05	0.000945572	chr19	45366110	45366111	+	-1.01836	6.09949e-36	1.47702e-34
Rap2a	cs_46444	2.76243e-05	0.000949742	chr14	120479920	120479921	+	-0.626751	1.61235e-10	9.25419e-10
Snx30	cs_95565	2.79978e-05	0.000959891	chr4	59833984	59833985	+	-0.983018	5.91523e-53	2.69542e-51
Hspbap1	cs_55064	2.84619e-05	0.000972627	chr16	35773216	35773217	+	-1.81898	1.65509e-162	9.30163e-160
Ammecr1	cs_150408	2.9059e-05	0.000990727	chrX	142965062	142965063	-	-2.21731	9.18994e-68	6.29207e-66
E2f3	cs_35766	2.98028e-05	0.00101093	chr13	29945974	29945975	-	-0.586959	1.04654e-17	1.05656e-16
Gtf2i	cs_111133	2.98646e-05	0.00101158	chr5	134299796	134299797	-	-2.18477	7.59226e-190	1.02404e-186
Foxk2	cs_27830	3.12221e-05	0.00104891	chr11	121264504	121264505	+	-1.94242	1.47202e-184	1.80496e-181
Rala	cs_35176	3.20281e-05	0.00107207	chr13	17943234	17943235	-	-1.91775	5.23742e-127	1.38514e-124
Tmem165	cs_106781	3.61619e-05	0.00119412	chr5	76197296	76197297	+	-0.728821	2.5427e-23	3.54663e-22
Eda	cs_148660	3.64897e-05	0.00120372	chrX	99991028	99991029	+	-2.1579	6.23236e-44	2.10155e-42
Tango2	cs_53546	3.85894e-05	0.00126181	chr16	18332652	18332653	-	-0.960465	3.66072e-24	5.28649e-23
Ttll11	cs_75905	4.14695e-05	0.00134581	chr2	35977452	35977453	-	1.88884	6.96648e-07	2.67019e-06
Pum2	cs_28363	4.16997e-05	0.00135268	chr12	8675164	8675165	+	-0.695886	1.14229e-26	1.86528e-25
Flrt2	cs_33104	4.21035e-05	0.00136397	chr12	95718800	95718801	+	-2.53832	7.41369e-52	3.28934e-50
Tbc1d24	cs_59002	4.24172e-05	0.00137293	chr17	24198756	24198757	-	-0.876341	9.11586e-36	2.18005e-34
Zcchc2	cs_5149	4.78949e-05	0.00152603	chr1	105993030	105993031	+	-0.631529	8.84108e-17	8.4215e-16
Chchd3	cs_113984	4.91422e-05	0.00156105	chr6	33059082	33059083	-	-0.586389	5.77513e-19	6.30728e-18
Canx	cs_19658	5.02125e-05	0.00159366	chr11	50316928	50316929	-	-0.7303	5.8051e-17	5.62494e-16
Tenm3	cs_131841	5.07903e-05	0.00160784	chr8	48537424	48537425	-	-1.24695	4.58991e-82	4.79913e-80
Add1	cs_105090	5.20118e-05	0.00163944	chr5	34581400	34581401	+	-2.25562	3.70519e-165	2.27162e-162
Creb1	cs_3140	5.25559e-05	0.00165376	chr1	64534730	64534731	+	-0.7329	2.05875e-19	2.31596e-18
Slc38a9	cs_40653	5.47184e-05	0.00170429	chr13	112661984	112661985	+	-1.32897	1.48817e-40	4.42124e-39
Ssh2	cs_22496	5.59556e-05	0.00173841	chr11	77306700	77306701	+	-1.08065	3.7701e-27	6.29346e-26
Platr7	cs_14261	5.62555e-05	0.00174651	chr10	84552826	84552827	-	-1.89928	1.04249e-47	4.01746e-46
Pde6d	cs_4357	5.63302e-05	0.00174783	chr1	86549278	86549279	-	-3.24916	2.95853e-113	6.43624e-111
Ralgapa1	cs_30598	5.94014e-05	0.00183113	chr12	55820054	55820055	-	-1.01937	4.75494e-48	1.8536e-46
Ephb2	cs_100609	5.94687e-05	0.00183207	chr4	136819532	136819533	-	-2.39679	2.36875e-40	6.96071e-39
Srsf4	cs_99637	6.37101e-05	0.00194803	chr4	131883866	131883867	+	-0.624815	1.15917e-18	1.2468e-17
Pls3	cs_147975	6.78795e-05	0.00205755	chrX	75873244	75873245	-	-1.06455	1.50635e-43	4.96764e-42
Zfp961	cs_132844	7.07778e-05	0.00213484	chr8	71961022	71961023	+	-0.896323	1.4223e-40	4.23489e-39
Rps6ka3	cs_151117	7.26564e-05	0.00217987	chrX	159281922	159281923	+	-2.98243	5.84865e-210	1.31478e-206
Fam120c	cs_150684	7.27392e-05	0.00218146	chrX	151346960	151346961	+	-0.68354	1.767e-05	5.57578e-05
Cep350	cs_7392	7.51455e-05	0.00224813	chr1	155971048	155971049	-	-2.04358	6.35119e-115	1.42775e-112
Adnp2	cs_68486	7.8596e-05	0.00233709	chr18	80146462	80146463	-	-0.94393	1.81953e-40	5.3702e-39
Calr4	cs_97487	8.85203e-05	0.00258308	chr4	109219736	109219737	+	-0.731604	4.93335e-13	3.59293e-12
Raver2	cs_96868	9.08346e-05	0.00263284	chr4	101071304	101071305	+	-1.08762	1.01618e-22	1.37752e-21
Rab12	cs_62800	0.00010035	0.00285886	chr17	66515510	66515511	-	-1.0066	1.45031e-30	2.79853e-29
Rec114	cs_140126	0.000100467	0.00285904	chr9	58713885	58713886	-	-0.64429	2.50819e-12	1.70468e-11
Mthfd2l	cs_107407	0.000101348	0.00287966	chr5	90933408	90933409	+	-0.626952	0.0046711	0.00971652
Dmtn	cs_45039	0.000102137	0.00289649	chr14	70620274	70620275	-	-1.41363	2.20459e-89	2.88694e-87
Cab39l	cs_44248	0.000109133	0.00305365	chr14	59441580	59441581	+	-0.885145	1.76584e-15	1.5557e-14
Nadk	cs_102897	0.000111029	0.0031008	chr4	155570084	155570085	+	-1.10358	5.86965e-76	5.24303e-74
Fam120c	cs_150682	0.000117324	0.00323481	chrX	151345314	151345315	+	-0.68354	1.767e-05	5.57578e-05
Camk2b	cs_17409	0.000121622	0.00333456	chr11	6062814	6062815	-	-0.753403	2.30535e-24	3.36491e-23
Ccdc112	cs_66750	0.000124362	0.00339574	chr18	46310728	46310729	-	-0.715621	2.75898e-07	1.11018e-06
Tet2	cs_91562	0.00012446	0.00339716	chr3	133526738	133526739	-	0.615733	3.18172e-21	4.01075e-20
Zfp934	cs_37629	0.00012496	0.00340828	chr13	62552146	62552147	-	-2.01796	9.27589e-43	2.98599e-41
Cradd	cs_14865	0.000131832	0.00356529	chr10	95308682	95308683	-	-0.606794	1.11983e-10	6.53018e-10
Clybl	cs_46593	0.000131948	0.00356711	chr14	122260384	122260385	+	-1.1492	2.45301e-37	6.32623e-36
Epdr1	cs_35233	0.000133128	0.00358846	chr13	19618950	19618951	-	-2.42971	1.49577e-43	4.94484e-42
Mapkap1	cs_75707	0.000143529	0.00382949	chr2	34408882	34408883	+	-2.03505	1.19699e-107	2.33986e-105
Pkd2	cs_108182	0.000149142	0.00394773	chr5	104462136	104462137	+	-1.06224	4.26031e-49	1.71532e-47
Stox2	cs_131723	0.000152008	0.00401346	chr8	47205104	47205105	-	-0.592744	8.52978e-06	2.80541e-05
2510009E07Rik	cs_53899	0.000154543	0.00406829	chr16	21676736	21676737	-	-3.39525	2.93118e-66	1.85614e-64
Trappc6a	cs_121613	0.000156781	0.00410774	chr7	19509266	19509267	+	-2.01726	3.22846e-67	2.1451e-65
Galnt2	cs_136375	0.00016143	0.00420633	chr8	124232578	124232579	+	-1.44584	3.55566e-85	4.03015e-83
Galnt2	cs_136377	0.00016143	0.00420633	chr8	124235114	124235115	+	-1.44584	3.55566e-85	4.03015e-83
Med15	cs_53431	0.00016167	0.00420959	chr16	17721408	17721409	-	-2.33459	7.14142e-173	5.06966e-170
Hspbap1	cs_55063	0.000165766	0.00429646	chr16	35773018	35773019	+	-1.81898	1.65509e-162	9.30163e-160
Homez	cs_43749	0.000167112	0.00431766	chr14	54859778	54859779	-	-2.9555	1.02986e-49	4.28726e-48
Mettl8	cs_77319	0.000169123	0.00436041	chr2	71055112	71055113	-	-3.22218	9.45029e-151	4.24885e-148
Gin1	cs_4989	0.000169607	0.00436982	chr1	97770788	97770789	+	-1.4011	1.25418e-25	1.95114e-24
Gtf2i	cs_111132	0.000170291	0.00438439	chr5	134298812	134298813	-	-2.18477	7.59226e-190	1.02404e-186
Vrk1	cs_33704	0.000171311	0.00440602	chr12	106017654	106017655	+	-0.60122	5.92716e-15	4.98103e-14
Rala	cs_35174	0.000181725	0.00462903	chr13	17927364	17927365	-	-1.91775	5.23742e-127	1.38514e-124
Nedd4	cs_141467	0.000195641	0.00492155	chr9	72665728	72665729	+	-1.6048	1.99659e-68	1.4026e-66
Zfp438	cs_64388	0.000206398	0.00513509	chr18	5326846	5326847	-	-1.57367	1.61391e-17	1.61248e-16
Pde10a	cs_58004	0.000228938	0.00558523	chr17	8548782	8548783	+	-1.17289	1.70864e-07	7.05853e-07
Slc44a1	cs_95121	0.000230402	0.00561349	chr4	53451404	53451405	+	-0.935328	4.97409e-44	1.69421e-42
Btrc	cs_72308	0.000246714	0.00593228	chr19	45396544	45396545	+	-1.01836	6.09949e-36	1.47702e-34
Unc13b	cs_94476	0.000248932	0.00596609	chr4	43078716	43078717	+	-0.77537	9.84264e-31	1.92681e-29
Rnf144b	cs_36561	0.000257998	0.00614929	chr13	47123640	47123641	+	-1.93399	3.73286e-28	6.51342e-27
Rabgap1	cs_75979	0.000260487	0.00619897	chr2	37450042	37450043	+	-1.66499	5.21827e-138	1.71668e-135
2900026A02Rik	cs_109020	0.000271504	0.0064233	chr5	113144582	113144583	-	-2.29237	5.65962e-87	6.87721e-85
Slc48a1	cs_51195	0.000283917	0.00666761	chr15	97785228	97785229	+	-0.824536	1.86549e-18	1.97038e-17
Il17rd	cs_42077	0.000291021	0.00678674	chr14	27056494	27056495	+	-1.2282	1.45221e-72	1.21661e-70
Ccdc167	cs_59935	0.000329565	0.007535	chr17	29712986	29712987	-	-1.66071	9.09107e-36	2.17798e-34
Gatsl2	cs_111104	0.000333	0.00759228	chr5	134119940	134119941	+	-0.937379	5.62486e-13	4.08332e-12
Tipin	cs_140658	0.00033402	0.00760979	chr9	64285128	64285129	+	-0.676285	1.62556e-23	2.28867e-22
Kctd5	cs_58967	0.000336668	0.00766403	chr17	24067728	24067729	-	-0.637029	1.46556e-23	2.07207e-22
Ergic1	cs_59426	0.000343085	0.00776203	chr17	26586854	26586855	+	-2.13415	3.85687e-168	2.47721e-165
Map3k1	cs_40621	0.000349103	0.0078643	chr13	111807624	111807625	-	-0.83745	1.39525e-31	2.80046e-30
Hdhd2	cs_68243	0.000352256	0.00792802	chr18	76944948	76944949	+	-0.714057	1.17436e-11	7.48927e-11
Sema5b	cs_55039	0.000355218	0.00798003	chr16	35584168	35584169	+	-1.53427	1.69177e-40	5.00408e-39
Smim14	cs_106142	0.000356517	0.00799944	chr5	65484546	65484547	-	-0.982429	7.76918e-30	1.45543e-28
Atl1	cs_31163	0.000363786	0.00812779	chr12	69894208	69894209	+	-1.6787	2.36989e-10	1.33577e-09
Pdpk1	cs_58982	0.000369778	0.00824136	chr17	24124710	24124711	-	-0.791945	1.82281e-32	3.81772e-31
Iqgap2	cs_39438	0.000374915	0.00832834	chr13	95882092	95882093	-	-1.68673	2.38091e-101	4.06502e-99
Ppa2	cs_91539	0.000379313	0.00840067	chr3	133314848	133314849	+	-1.30902	1.89145e-43	6.17722e-42
Pkd1	cs_59084	0.000403405	0.00884099	chr17	24550968	24550969	+	-0.870833	6.21191e-29	1.1292e-27
Snd1	cs_113598	0.000403979	0.00885094	chr6	28491100	28491101	+	-0.597624	1.23995e-20	1.50806e-19
Uchl5	cs_6891	0.000420358	0.00914708	chr1	143781292	143781293	+	-0.691683	1.76398e-24	2.58896e-23
Tpd52l1	cs_10997	0.000441443	0.00951297	chr10	31413804	31413805	-	-0.897109	5.11693e-22	6.7328e-21
Nsf	cs_26058	0.00044276	0.00953855	chr11	103941734	103941735	-	-0.873652	1.08001e-43	3.60573e-42
Rtn3	cs_69727	0.000446301	0.00959237	chr19	7454486	7454487	-	-1.94587	7.56056e-179	6.37356e-176
Rtn3	cs_69733	0.000446301	0.00959237	chr19	7482158	7482159	-	-1.94587	7.56056e-179	6.37356e-176
Rab30	cs_125782	0.000462535	0.00986338	chr7	92800910	92800911	+	-1.88591	2.84674e-42	9.01335e-41
Stau2	cs_692	0.000464621	0.00989639	chr1	16504794	16504795	-	-0.947844	4.82121e-13	3.51505e-12
Zfp786	cs_114863	0.000468974	0.00996312	chr6	47828018	47828019	-	-0.986301	6.01646e-07	2.32189e-06
Ppic	cs_67055	0.000481975	0.0101659	chr18	53415370	53415371	-	-0.586472	6.04919e-18	6.2236e-17
Arl15	cs_40747	0.000492655	0.0103259	chr13	113799068	113799069	+	-1.30631	3.41984e-49	1.40203e-47
Pmepa1	cs_84386	0.000529942	0.010939	chr2	173244506	173244507	-	-1.45372	7.66441e-38	2.00733e-36
Nfe2l3	cs_115127	0.000549451	0.0112627	chr6	51448036	51448037	+	-1.07856	7.71346e-09	3.69326e-08
Rap1gds1	cs_91860	0.000554262	0.0113455	chr3	139074284	139074285	-	-0.854392	1.57971e-24	2.32865e-23
Slc20a2	cs_130376	0.000555078	0.0113581	chr8	22480774	22480775	+	-2.13225	9.3755e-143	3.61305e-140
Dennd2a	cs_114531	0.000575033	0.0116635	chr6	39555042	39555043	-	-0.887415	2.96002e-22	3.92189e-21
Mapkap1	cs_75710	0.000636241	0.0126092	chr2	34418180	34418181	+	-2.03505	1.19699e-107	2.33986e-105
Arhgap12	cs_64431	0.000658483	0.012987	chr18	6133008	6133009	-	-0.847793	1.61417e-40	4.78503e-39
Cdyl2	cs_135740	0.000694152	0.0134914	chr8	116716104	116716105	-	-1.5126	7.54614e-85	8.41176e-83
Gtf2i	cs_111134	0.000716621	0.013873	chr5	134303126	134303127	-	-2.18477	7.59226e-190	1.02404e-186
Ankrd40	cs_24327	0.000730004	0.0140618	chr11	94333110	94333111	+	-1.57977	1.10869e-87	1.39757e-85
Rnf13	cs_87316	0.00073566	0.01413	chr3	57737702	57737703	+	-0.811214	5.7022e-14	4.45863e-13
Rufy3	cs_107260	0.000763188	0.014539	chr5	88593340	88593341	+	-0.687262	4.34851e-19	4.78407e-18
Paqr8	cs_823	0.000769906	0.014634	chr1	20910076	20910077	+	-2.65197	3.01932e-108	6.0783e-106
Spire2	cs_136238	0.00079864	0.0150102	chr8	123335218	123335219	+	-1.21037	4.81512e-34	1.07349e-32
Rfx3	cs_70951	0.000839866	0.0155936	chr19	28003380	28003381	-	-3.04552	1.25368e-79	1.20783e-77
Rps6ka3	cs_151112	0.00084051	0.0155977	chrX	159257570	159257571	+	-2.98243	5.84865e-210	1.31478e-206
Bnc2	cs_96202	0.00086024	0.0158409	chr4	84664124	84664125	-	-1.54988	5.26229e-73	4.43611e-71
Bnc2	cs_96203	0.00086024	0.0158409	chr4	84664338	84664339	-	-1.54988	5.26229e-73	4.43611e-71
Kctd5	cs_58968	0.000871032	0.0159945	chr17	24072508	24072509	-	-0.637029	1.46556e-23	2.07207e-22
Poln	cs_105023	0.000919702	0.0166431	chr5	34154032	34154033	-	1.01174	0.00844662	0.0166124
Reep3	cs_12800	0.000924814	0.0167067	chr10	67078218	67078219	-	-1.01976	6.03016e-29	1.09764e-27
Hibch	cs_2267	0.000933542	0.0168312	chr1	52851430	52851431	+	-1.45572	1.50725e-34	3.42253e-33
Zfp865	cs_120695	0.000952169	0.0170583	chr7	5023127	5023128	+	-2.1457	8.43796e-93	1.18553e-90
Pacs2	cs_34377	0.00096114	0.0171775	chr12	113022178	113022179	+	-2.06993	8.83631e-99	1.40217e-96
Fam117a	cs_24460	0.000969037	0.0172721	chr11	95346906	95346907	+	-3.13271	2.61847e-176	1.9621e-173
Gtf2i	cs_111130	0.000969324	0.017273	chr5	134297344	134297345	-	-2.18477	7.59226e-190	1.02404e-186
Zzef1	cs_21961	0.000975248	0.0173281	chr11	72801206	72801207	+	-1.28863	1.58297e-62	9.16356e-61
Actr3b	cs_104261	0.000996297	0.0176043	chr5	25777294	25777295	+	-2.29254	1.97763e-45	6.96457e-44
Osbpl6	cs_77791	0.000999001	0.0176055	chr2	76409206	76409207	+	-1.51348	1.97119e-09	1.00557e-08
Snx30	cs_95568	0.0010031	0.0176735	chr4	59835436	59835437	+	-0.983018	5.91523e-53	2.69542e-51
Crk	cs_22275	0.00102047	0.017891	chr11	75695922	75695923	+	-1.11929	4.0079e-72	3.31648e-70
Wdr86	cs_104166	0.0010223	0.0179044	chr5	24729740	24729741	-	-1.34874	2.32984e-29	4.29302e-28
Fam126a	cs_104059	0.00103199	0.0180227	chr5	24009632	24009633	-	-1.49127	1.96779e-41	6.00487e-40
Steap2	cs_103300	0.00103199	0.0180227	chr5	5690798	5690799	-	-1.55225	3.99978e-13	2.9368e-12
Grik3	cs_98802	0.00103827	0.0181151	chr4	125513852	125513853	+	-0.864297	8.50402e-41	2.55461e-39
Grik3	cs_98803	0.00103827	0.0181151	chr4	125539878	125539879	+	-0.864297	8.50402e-41	2.55461e-39
Senp8	cs_140287	0.00103933	0.0181293	chr9	59750340	59750341	-	-2.23868	1.55403e-56	7.64989e-55
Galns	cs_136116	0.00107662	0.018634	chr8	122580286	122580287	-	-2.68782	7.56171e-36	1.82129e-34
Etfa	cs_139769	0.0010954	0.0188715	chr9	55507946	55507947	-	-0.956854	1.33548e-44	4.60688e-43
Sorcs2	cs_105196	0.00120034	0.0203487	chr5	36365190	36365191	-	-2.80335	2.70234e-65	1.69531e-63
Fbxo46	cs_121506	0.00121393	0.0205335	chr7	19126302	19126303	+	-2.01184	3.02715e-61	1.6942e-59
Mpzl1	cs_8008	0.00121588	0.02056	chr1	165611654	165611655	-	-1.67847	6.95401e-80	6.74789e-78
Slc7a1	cs_112600	0.00124052	0.0208806	chr5	148391296	148391297	-	-0.691961	1.64789e-28	2.95175e-27
Rabl6	cs_74621	0.00126823	0.0212546	chr2	25607268	25607269	-	-1.18739	1.98399e-58	1.02529e-56
1110002L01Rik	cs_27975	0.00128156	0.0214144	chr12	3412884	3412885	-	-1.23303	5.99648e-39	1.65032e-37
Ap2a1	cs_123605	0.00132053	0.0219261	chr7	44921642	44921643	-	-1.62129	4.60955e-152	2.22048e-149
Rabl6	cs_74616	0.00138761	0.0227572	chr2	25604292	25604293	-	-1.18739	1.98399e-58	1.02529e-56
Med15	cs_53432	0.00143338	0.0233361	chr16	17722322	17722323	-	-2.33459	7.14142e-173	5.06966e-170
Trappc3	cs_98896	0.00146213	0.0236887	chr4	126267518	126267519	+	-1.75459	5.20073e-80	5.08315e-78
Sntb2	cs_135024	0.0014805	0.0239125	chr8	106944650	106944651	+	-1.50227	1.92815e-88	2.45348e-86
Glb1	cs_144256	0.00148769	0.0239896	chr9	114407558	114407559	+	-2.53631	2.79966e-144	1.11064e-141
Tmem110	cs_42249	0.00149281	0.0240479	chr14	30839264	30839265	+	-2.08773	2.44253e-79	2.30384e-77
Creb1	cs_3139	0.00152056	0.0243774	chr1	64533666	64533667	+	-0.7329	2.05875e-19	2.31596e-18
Mrpl24	cs_88430	0.00153334	0.0245288	chr3	87919928	87919929	+	-1.03464	9.50761e-48	3.68502e-46
Mettl7a1	cs_51647	0.00156155	0.0248456	chr15	100314310	100314311	+	-0.739873	2.55247e-05	7.86202e-05
Slc16a6	cs_26747	0.00158593	0.0251349	chr11	109467552	109467553	-	-1.76787	1.55964e-55	7.48625e-54
Psma8	cs_64974	0.00160605	0.0253934	chr18	14709466	14709467	+	-2.3735	1.30932e-61	7.35838e-60
Zdhhc14	cs_57771	0.00163862	0.0257479	chr17	5495440	5495441	+	-1.35596	3.02016e-09	1.51151e-08
Sp3os	cs_77533	0.00164368	0.0258107	chr2	72983252	72983253	+	-2.00216	3.29881e-12	2.22472e-11
Fam81a	cs_141175	0.00165413	0.0259195	chr9	70131144	70131145	-	-0.623573	5.95831e-12	3.91837e-11
Ibtk	cs_142136	0.00168034	0.0262377	chr9	85720738	85720739	-	-0.586825	1.48709e-18	1.5831e-17
Kansl1	cs_26124	0.00171583	0.0266534	chr11	104438156	104438157	-	0.605982	2.24538e-20	2.68252e-19
Arhgap39	cs_49433	0.00172704	0.0267823	chr15	76806946	76806947	-	-0.820742	1.05019e-24	1.56692e-23
E2f1	cs_82618	0.00177369	0.0273384	chr2	154567276	154567277	-	-0.784085	4.51496e-32	9.29738e-31
Pde4b	cs_96960	0.00178412	0.0274481	chr4	102433510	102433511	+	-2.22367	2.49691e-06	8.88141e-06
Katnal1	cs_112642	0.00178571	0.0274547	chr5	148921782	148921783	-	-1.41172	6.5636e-19	7.15104e-18
Fars2	cs_36008	0.00180277	0.0276533	chr13	36156706	36156707	+	-1.10296	1.37937e-26	2.24697e-25
Fars2	cs_36007	0.00180277	0.0276533	chr13	36143538	36143539	+	-1.10296	1.37937e-26	2.24697e-25
Rcan1	cs_57264	0.00185663	0.0282612	chr16	92464842	92464843	-	-1.42767	2.90171e-82	3.08176e-80
Plekhm3	cs_3195	0.00187228	0.0284515	chr1	64953166	64953167	-	-1.23281	7.15886e-35	1.6534e-33
Anxa11	cs_41901	0.0018885	0.0286281	chr14	25843378	25843379	+	-0.702408	2.53602e-19	2.82226e-18
Liph	cs_53946	0.00193559	0.0291389	chr16	21992090	21992091	-	-0.98237	1.57033e-42	5.00723e-41
Zmynd11	cs_34863	0.00194306	0.0292378	chr13	9763042	9763043	-	-1.03332	3.99212e-45	1.39136e-43
Fam169a	cs_39535	0.00198672	0.0297395	chr13	97087452	97087453	+	-0.853148	5.42958e-27	9.01898e-26
Zfp710	cs_125113	0.0020069	0.0299714	chr7	80047634	80047635	+	-1.14569	2.20076e-76	1.97892e-74
Pxmp4	cs_82631	0.00201636	0.03007	chr2	154601014	154601015	-	-1.89158	2.41118e-38	6.43999e-37
Asb3	cs_18759	0.00202712	0.0301691	chr11	30962870	30962871	+	-2.00848	9.36324e-71	7.34252e-69
Tdrd3	cs_45697	0.00203947	0.0302978	chr14	87422976	87422977	+	-1.17188	2.91322e-24	4.22966e-23
Mbd5	cs_76306	0.00204753	0.0303929	chr2	48957088	48957089	+	-1.871	8.66164e-61	4.74912e-59
Pcmtd1	cs_185	0.00205371	0.0304369	chr1	7125948	7125949	+	-0.815319	4.22629e-18	4.38832e-17
Pipox	cs_22617	0.00205639	0.030463	chr11	77892474	77892475	-	-1.00237	9.19932e-51	3.97694e-49
Srsf4	cs_99633	0.00206208	0.0305288	chr4	131876588	131876589	+	-0.624815	1.15917e-18	1.2468e-17
Tmcc1	cs_118231	0.00207465	0.0306349	chr6	116172844	116172845	-	-0.607737	5.77188e-11	3.46005e-10
Slco2a1	cs_143147	0.00216788	0.0316615	chr9	103011836	103011837	+	3.533	5.41338e-47	2.02259e-45
Tenm3	cs_131839	0.00219968	0.0319609	chr8	48492242	48492243	-	-1.24695	4.58991e-82	4.79913e-80
Kansl1	cs_26122	0.00220479	0.0320076	chr11	104431910	104431911	-	0.605982	2.24538e-20	2.68252e-19
Rai1	cs_20673	0.00224127	0.0323603	chr11	60141184	60141185	+	-2.06265	5.52574e-90	7.37933e-88
Ell2	cs_38667	0.00228705	0.0328986	chr13	75723386	75723387	+	-1.42922	9.2203e-70	6.87091e-68
Arhgap44	cs_21133	0.00231848	0.0332662	chr11	65138136	65138137	-	-2.09793	5.66095e-86	6.63955e-84
Zfp710	cs_125116	0.00234461	0.033569	chr7	80049784	80049785	+	-1.14569	2.20076e-76	1.97892e-74
Zfp710	cs_125118	0.00234461	0.033569	chr7	80055010	80055011	+	-1.14569	2.20076e-76	1.97892e-74
Cpeb3	cs_71525	0.00236394	0.0337873	chr19	37190800	37190801	-	-0.690575	1.15332e-05	3.72046e-05
Desi1	cs_50182	0.00239114	0.0340626	chr15	82006646	82006647	-	-1.24812	2.0055e-47	7.66295e-46
Rab30	cs_125779	0.00254394	0.035727	chr7	92753918	92753919	+	-1.88591	2.84674e-42	9.01335e-41
Herpud2	cs_137998	0.00260211	0.0363356	chr9	25146808	25146809	-	-0.98683	1.66783e-23	2.3433e-22
Tenm4	cs_125868	0.00261127	0.0364152	chr7	96249974	96249975	+	-2.15138	1.38886e-219	6.24433e-216
Wls	cs_92545	0.00262512	0.0365321	chr3	159843988	159843989	+	-1.71009	2.46795e-64	1.49945e-62
Tulp3	cs_119352	0.00265324	0.0367632	chr6	128346326	128346327	-	-1.01917	5.16568e-59	2.70057e-57
Bicd1	cs_120355	0.00265942	0.0368281	chr6	149411434	149411435	+	-1.85209	2.237e-35	5.28417e-34
Serpini1	cs_87948	0.00267401	0.0369915	chr3	75568538	75568539	+	-1.57733	5.7191e-22	7.51112e-21
Prmt8	cs_119321	0.00276517	0.0378605	chr6	127758202	127758203	-	-1.59606	1.57229e-10	9.03583e-10
Orai1	cs_110238	0.00276692	0.0378673	chr5	123020450	123020451	+	-1.09421	1.16999e-19	1.33849e-18
Itsn1	cs_57220	0.00278812	0.0380582	chr16	91845642	91845643	+	-0.987425	5.98872e-53	2.71973e-51
Pls3	cs_147976	0.00279509	0.0381251	chrX	75873280	75873281	-	-1.06455	1.50635e-43	4.96764e-42
Mapkap1	cs_75708	0.00280417	0.0381997	chr2	34409588	34409589	+	-2.03505	1.19699e-107	2.33986e-105
Mblac2	cs_38860	0.00283607	0.0384557	chr13	81747336	81747337	+	-1.6565	3.08762e-14	2.45698e-13
Foxo6	cs_98308	0.00284868	0.038584	chr4	120286500	120286501	-	-0.854894	1.35833e-08	6.35929e-08
Dennd6a	cs_41988	0.00285309	0.0386223	chr14	26581350	26581351	+	-0.63881	7.60494e-14	5.885e-13
Ccdc112	cs_66751	0.00290264	0.0390443	chr18	46310764	46310765	-	-0.715621	2.75898e-07	1.11018e-06
Pcbd2	cs_37241	0.00291173	0.0391279	chr13	55731274	55731275	+	-0.714938	1.41519e-06	5.20661e-06
Bicd1	cs_120358	0.00291313	0.0391396	chr6	149421212	149421213	+	-1.85209	2.237e-35	5.28417e-34
Glo1	cs_60018	0.00292257	0.039252	chr17	30609960	30609961	-	-0.810988	7.60405e-35	1.75322e-33
Pkd2	cs_108185	0.00294682	0.0394955	chr5	104465068	104465069	+	-1.06224	4.26031e-49	1.71532e-47
Trappc6a	cs_121615	0.0029906	0.0399051	chr7	19510652	19510653	+	-2.01726	3.22846e-67	2.1451e-65
Il17rd	cs_42073	0.00300225	0.0400149	chr14	27053794	27053795	+	-1.2282	1.45221e-72	1.21661e-70
Reep3	cs_12809	0.0030696	0.0405015	chr10	67095626	67095627	-	-1.01976	6.03016e-29	1.09764e-27
Dnah8	cs_60038	0.00309636	0.040723	chr17	30631782	30631783	+	-1.89074	6.86931e-120	1.6255e-117
P2rx4	cs_110172	0.00311551	0.0409163	chr5	122708330	122708331	+	-0.887376	1.18979e-09	6.21768e-09
Vwa8	cs_45448	0.00323522	0.0421198	chr14	78850564	78850565	+	-0.586142	1.34146e-12	9.37795e-12
Gtf2i	cs_111131	0.00328488	0.0425431	chr5	134297510	134297511	-	-2.18477	7.59226e-190	1.02404e-186
Map3k10	cs_122194	0.00335125	0.043164	chr7	27670944	27670945	-	-0.595007	5.35334e-11	3.22204e-10
Fam162a	cs_55138	0.00339354	0.0434726	chr16	36067734	36067735	-	-3.24938	3.82423e-286	5.15813e-282
Klhl26	cs_132603	0.00340154	0.043526	chr8	70462534	70462535	-	-1.84751	6.84007e-70	5.12549e-68
Bicc1	cs_13023	0.0034965	0.0443077	chr10	71134008	71134009	-	0.62608	0.00928109	0.0180692
Ndufaf2	cs_40449	0.00350072	0.0443227	chr13	108146236	108146237	-	-0.706503	8.4284e-11	4.9665e-10
Desi2	cs_8667	0.00350091	0.0443227	chr1	178190494	178190495	+	-1.11179	2.61831e-52	1.17328e-50
Pskh1	cs_134836	0.0035236	0.0445334	chr8	105905208	105905209	+	-0.937469	2.02052e-28	3.6001e-27
Snap47	cs_20596	0.00354505	0.0447299	chr11	59449632	59449633	-	-1.01234	1.70276e-34	3.84704e-33
Rfx3	cs_70950	0.00356343	0.04489	chr19	28000412	28000413	-	-3.04552	1.25368e-79	1.20783e-77
Zdhhc15	cs_149195	0.00358101	0.0450497	chrX	104663880	104663881	-	-1.08397	5.00535e-33	1.06992e-31
Phc2	cs_99192	0.0036395	0.0455439	chr4	128737710	128737711	+	-1.688	2.65739e-75	2.32746e-73
Zfp811	cs_60370	0.00367458	0.0458357	chr17	32807966	32807967	-	-0.757968	5.50117e-09	2.67869e-08
Fbxl4	cs_93381	0.00367595	0.0458357	chr4	22363942	22363943	+	-0.796231	2.74498e-13	2.03542e-12
Acvr2b	cs_144556	0.00379442	0.046821	chr9	119404560	119404561	+	-0.870599	1.6043e-21	2.05302e-20
Asb3	cs_18762	0.00380902	0.0469554	chr11	30984030	30984031	+	-2.00848	9.36324e-71	7.34252e-69
Gcnt4	cs_39515	0.00383316	0.047125	chr13	96925666	96925667	+	-1.73059	5.61198e-31	1.10342e-29
Micu3	cs_131318	0.00392773	0.0478904	chr8	40314140	40314141	+	-3.17054	8.02402e-84	8.72806e-82
Pacs2	cs_34376	0.00392866	0.0478906	chr12	113019946	113019947	+	-2.06993	8.83631e-99	1.40217e-96
Kcnj14	cs_123848	0.0040107	0.0485723	chr7	45821650	45821651	-	1.00611	0.000127911	0.000352559
Fbxl20	cs_25091	0.00406819	0.0490223	chr11	98129888	98129889	-	-1.11381	1.51162e-38	4.07775e-37
Fbxl20	cs_25095	0.00406819	0.0490223	chr11	98146280	98146281	-	-1.11381	1.51162e-38	4.07775e-37
Rabgap1	cs_75977	0.0041345	0.0494657	chr2	37448456	37448457	+	-1.66499	5.21827e-138	1.71668e-135
Rabgap1	cs_75980	0.0041345	0.0494657	chr2	37453810	37453811	+	-1.66499	5.21827e-138	1.71668e-135
Nkain1	cs_99565	0.00418458	0.0498689	chr4	130560448	130560449	-	-2.89901	1.24795e-148	5.4298e-146
Gja1	cs_11971	0.00419688	0.049967	chr10	56382478	56382479	+	-0.762739	6.62028e-37	1.67846e-35
Eefsec	cs_117122	0.00420777	0.0500561	chr6	88422888	88422889	-	-0.674864	8.48575e-15	7.03046e-14
Snd1	cs_113599	0.004309	0.0509744	chr6	28500486	28500487	+	-0.597624	1.23995e-20	1.50806e-19
Tpgs1	cs_13576	0.00442356	0.0519339	chr10	79670068	79670069	+	-1.13058	3.58531e-30	6.83998e-29
Zfp934	cs_37628	0.00444122	0.0520416	chr13	62545548	62545549	-	-2.01796	9.27589e-43	2.98599e-41
Clybl	cs_46597	0.00444854	0.0521024	chr14	122286361	122286362	+	-1.1492	2.45301e-37	6.32623e-36
Pls3	cs_147974	0.00445985	0.0521849	chrX	75873224	75873225	-	-1.06455	1.50635e-43	4.96764e-42
Pja2	cs_62564	0.00448327	0.0524172	chr17	64328704	64328705	-	-0.610026	3.99937e-16	3.66713e-15
Chchd3	cs_113983	0.00451772	0.0527529	chr6	33059012	33059013	-	-0.586389	5.77513e-19	6.30728e-18
Ror1	cs_96830	0.00451967	0.0527673	chr4	100239876	100239877	+	-1.60119	9.35532e-42	2.90079e-40
St3gal4	cs_138300	0.00454545	0.0527859	chr9	35096916	35096917	-	-1.14011	1.20795e-34	2.75682e-33
Fnbp1	cs_75333	0.00474369	0.0543723	chr2	31124572	31124573	-	-0.866467	1.41301e-43	4.68272e-42
Tspan5	cs_91843	0.00475907	0.054386	chr3	138816620	138816621	+	-1.38478	9.06393e-47	3.35863e-45
Dera	cs_119792	0.00478469	0.0545784	chr6	137760950	137760951	+	-1.58732	4.00016e-98	6.27374e-96
Fam169a	cs_39533	0.00488303	0.0553224	chr13	97082416	97082417	+	-0.853148	5.42958e-27	9.01898e-26
Xkr6	cs_44601	0.00491913	0.05562	chr14	63634578	63634579	+	-0.950636	0.0204632	0.0369043
Zfp710	cs_125115	0.00506191	0.0567759	chr7	80049496	80049497	+	-1.14569	2.20076e-76	1.97892e-74
Tgfbr3	cs_108388	0.00517698	0.0577362	chr5	107278447	107278448	-	0.610135	5.13796e-05	0.000150982
Gli2	cs_5473	0.00520812	0.0579747	chr1	119051716	119051717	-	-0.927687	1.11237e-43	3.70459e-42
Map3k1	cs_40620	0.00533549	0.0589062	chr13	111798690	111798691	-	-0.83745	1.39525e-31	2.80046e-30
Slc38a9	cs_40654	0.00544113	0.0596148	chr13	112668266	112668267	+	-1.32897	1.48817e-40	4.42124e-39
Cox7b2	cs_106480	0.00547345	0.0598797	chr5	71542520	71542521	-	-1.60499	3.89961e-06	1.34144e-05
Gtf2i	cs_111136	0.00550789	0.0601491	chr5	134305828	134305829	-	-2.18477	7.59226e-190	1.02404e-186
Zfp710	cs_125109	0.00567024	0.0613748	chr7	80025934	80025935	+	-1.14569	2.20076e-76	1.97892e-74
Rala	cs_35175	0.00577268	0.0622637	chr13	17943098	17943099	-	-1.91775	5.23742e-127	1.38514e-124
AI987944	cs_123215	0.00580758	0.0625666	chr7	41379874	41379875	-	-1.11525	2.13884e-20	2.55977e-19
Trpm1	cs_124416	0.00585075	0.0628475	chr7	64187150	64187151	+	-1.4387	7.08984e-71	5.59227e-69
Gnb4	cs_86324	0.00589503	0.0631386	chr3	32609920	32609921	-	-1.29662	4.99396e-46	1.78197e-44
Cep350	cs_7391	0.00592495	0.0633255	chr1	155969988	155969989	-	-2.04358	6.35119e-115	1.42775e-112
Rps6ka3	cs_151114	0.00604854	0.0641479	chrX	159267022	159267023	+	-2.98243	5.84865e-210	1.31478e-206
Phc2	cs_99193	0.00606218	0.064153	chr4	128739506	128739507	+	-1.688	2.65739e-75	2.32746e-73
Thumpd2	cs_63589	0.00606061	0.064153	chr17	81060002	81060003	-	-2.06531	2.1672e-60	1.17395e-58
Slc25a40	cs_103389	0.00607281	0.0642257	chr5	8424616	8424617	+	-1.06523	1.90678e-25	2.94601e-24
Enoph1	cs_107849	0.00607793	0.0642456	chr5	100056818	100056819	+	-0.635891	4.83123e-25	7.36312e-24
Kansl1	cs_26119	0.0060822	0.064257	chr11	104426258	104426259	-	0.605982	2.24538e-20	2.68252e-19
Etfa	cs_139768	0.00610341	0.0644223	chr9	55506082	55506083	-	-0.956854	1.33548e-44	4.60688e-43
Rnf13	cs_87318	0.00634944	0.0661923	chr3	57748092	57748093	+	-0.811214	5.7022e-14	4.45863e-13
Fryl	cs_106591	0.00640704	0.0665286	chr5	73245300	73245301	-	-0.662237	4.23086e-27	7.05387e-26
Zfp710	cs_125112	0.00645373	0.0668905	chr7	80038716	80038717	+	-1.14569	2.20076e-76	1.97892e-74
Maff	cs_49710	0.00646456	0.066984	chr15	79350572	79350573	+	-0.618968	9.5066e-08	4.01833e-07
Cacna2d1	cs_103583	0.00651324	0.0673554	chr5	15937578	15937579	+	-1.46435	1.12481e-29	2.08972e-28
Tbx15	cs_89849	0.00652293	0.0674068	chr3	99255292	99255293	+	-0.878013	1.91423e-07	7.86211e-07
Vta1	cs_10351	0.00654516	0.0675051	chr10	14691762	14691763	-	-0.742654	2.7124e-22	3.60087e-21
Cradd	cs_14864	0.0065911	0.0678266	chr10	95282788	95282789	-	-0.606794	1.11983e-10	6.53018e-10
Nadk	cs_102895	0.00681574	0.0694095	chr4	155563120	155563121	+	-1.10358	5.86965e-76	5.24303e-74
Ppargc1b	cs_67373	0.0068339	0.069527	chr18	61371893	61371894	-	-1.06666	3.04983e-21	3.8553e-20
Zbtb26	cs_75974	0.00692307	0.0701043	chr2	37442002	37442003	-	-1.03449	2.1618e-35	5.11549e-34
Rnf157	cs_27205	0.0069821	0.0704884	chr11	116411594	116411595	-	-2.01527	8.05281e-22	1.04842e-20
Tenm4	cs_125871	0.0070722	0.0709953	chr7	96255550	96255551	+	-2.15138	1.38886e-219	6.24433e-216
Unc13b	cs_94474	0.00717455	0.0717026	chr4	43069844	43069845	+	-0.77537	9.84264e-31	1.92681e-29
P2rx4	cs_110174	0.00721959	0.0719765	chr5	122712354	122712355	+	-0.887376	1.18979e-09	6.21768e-09
Stk3	cs_47802	0.00725248	0.0722358	chr15	35138634	35138635	-	-0.594556	8.68752e-11	5.11244e-10
Ercc6l2	cs_37741	0.00735429	0.0728649	chr13	63820498	63820499	+	-1.60394	8.33484e-42	2.59631e-40
Plcb4	cs_81528	0.00737379	0.0729395	chr2	135758554	135758555	+	-1.71897	6.21037e-89	7.97766e-87
Ncor2	cs_110647	0.00758215	0.0743111	chr5	125164164	125164165	-	-0.755485	4.48472e-36	1.08795e-34
Alpl	cs_100704	0.00758203	0.0743111	chr4	137786350	137786351	-	-1.12344	4.87904e-59	2.56064e-57
Fbxo46	cs_121505	0.00759323	0.0743786	chr7	19123740	19123741	+	-2.01184	3.02715e-61	1.6942e-59
Mccc2	cs_39909	0.00766088	0.0747836	chr13	100007106	100007107	-	-1.07546	4.47306e-30	8.50955e-29
Acvr1b	cs_51766	0.00769231	0.0749908	chr15	101184924	101184925	+	-1.36323	1.46896e-62	8.54022e-61
Acvr1b	cs_51765	0.00769231	0.0749908	chr15	101182700	101182701	+	-1.36323	1.46896e-62	8.54022e-61
Wasf1	cs_11388	0.007764	0.0753345	chr10	40887878	40887879	+	-1.92132	7.96718e-86	9.10689e-84
Tmem110	cs_42250	0.00779578	0.0754721	chr14	30841654	30841655	+	-2.08773	2.44253e-79	2.30384e-77
Amn1	cs_120321	0.00797801	0.0762789	chr6	149183014	149183015	-	-0.610742	0.00221629	0.00492151
A4galt	cs_50321	0.00803991	0.076594	chr15	83247786	83247787	-	-2.42863	1.80023e-113	3.98057e-111
C1galt1	cs_113100	0.00813572	0.0771014	chr6	7846498	7846499	+	-2.62433	5.82271e-63	3.39986e-61
Ccdc112	cs_66748	0.00818411	0.0774136	chr18	46308637	46308638	-	-0.715621	2.75898e-07	1.11018e-06
B3galnt1	cs_87824	0.00820283	0.0775249	chr3	69582244	69582245	-	-0.806713	3.5762e-07	1.41912e-06
Syndig1	cs_82049	0.00831601	0.0781912	chr2	149875778	149875779	+	-0.852185	0.000123972	0.00034219
Mgat3	cs_49885	0.00838574	0.0784972	chr15	80174932	80174933	+	-0.75706	1.02354e-12	7.27374e-12
Pskh1	cs_134837	0.00844539	0.0787954	chr8	105909480	105909481	+	-0.937469	2.02052e-28	3.6001e-27
Slc7a1	cs_112598	0.0084797	0.07902	chr5	148387902	148387903	-	-0.691961	1.64789e-28	2.95175e-27
Ubox5	cs_81227	0.00849301	0.0790837	chr2	130627210	130627211	-	-1.20837	2.96534e-39	8.31527e-38
Ppic	cs_67054	0.00850984	0.0791554	chr18	53414960	53414961	-	-0.586472	6.04919e-18	6.2236e-17
Rabl6	cs_74619	0.0086427	0.0800114	chr2	25606988	25606989	-	-1.18739	1.98399e-58	1.02529e-56
Rabl6	cs_74620	0.0086427	0.0800114	chr2	25607006	25607007	-	-1.18739	1.98399e-58	1.02529e-56
Dcun1d2	cs_129880	0.00868914	0.0803806	chr8	13281252	13281253	-	-0.841101	1.72638e-19	1.95184e-18
Fbxo10	cs_94693	0.00873078	0.0806543	chr4	45068648	45068649	-	-1.90026	1.15419e-61	6.5137e-60
Myl12b	cs_62973	0.00881508	0.0811372	chr17	70979806	70979807	-	-0.98742	8.13792e-44	2.73045e-42
St3gal3	cs_98133	0.00887805	0.0815126	chr4	118134212	118134213	-	-0.863913	3.16765e-26	5.06825e-25
Mipol1	cs_30647	0.00895853	0.0819546	chr12	57238704	57238705	+	-2.22035	1.93309e-32	4.03616e-31
Prcp	cs_125794	0.00896543	0.08199	chr7	92881648	92881649	+	-1.38196	2.6168e-66	1.66487e-64
Tfcp2	cs_51695	0.00900379	0.0822421	chr15	100549968	100549969	-	-1.68808	5.56195e-59	2.89651e-57
Ephx1	cs_9003	0.00903288	0.0823683	chr1	181014038	181014039	-	-1.08146	1.55859e-35	3.6946e-34
Ndufaf2	cs_40451	0.00906187	0.0825078	chr13	108156746	108156747	-	-0.706503	8.4284e-11	4.9665e-10
Itsn1	cs_57203	0.0090813	0.0826049	chr16	91751310	91751311	+	-0.987425	5.98872e-53	2.71973e-51
Itsn1	cs_57202	0.0090813	0.0826049	chr16	91751242	91751243	+	-0.987425	5.98872e-53	2.71973e-51
Rab12	cs_62801	0.00908846	0.0826598	chr17	66515732	66515733	-	-1.0066	1.45031e-30	2.79853e-29
Sesn3	cs_137182	0.00910063	0.0827398	chr9	14277428	14277429	+	-0.66304	4.59006e-16	4.18033e-15
Sesn3	cs_137186	0.00910063	0.0827398	chr9	14280676	14280677	+	-0.66304	4.59006e-16	4.18033e-15
Foxk2	cs_27832	0.00912206	0.0828526	chr11	121279220	121279221	+	-1.94242	1.47202e-184	1.80496e-181
Smoc1	cs_32111	0.00926525	0.083729	chr12	81027302	81027303	+	-0.700809	4.42298e-20	5.18307e-19
Ppp3cb	cs_41618	0.00929705	0.0839131	chr14	20539596	20539597	-	-2.12458	1.35409e-126	3.51229e-124
Rims2	cs_48124	0.0094852	0.0852178	chr15	39265548	39265549	+	-0.740157	1.72283e-12	1.19412e-11
Il17rd	cs_42072	0.00962144	0.0860306	chr14	27051678	27051679	+	-1.2282	1.45221e-72	1.21661e-70
Il17rd	cs_42078	0.00962144	0.0860306	chr14	27056532	27056533	+	-1.2282	1.45221e-72	1.21661e-70
Pros1	cs_56311	0.00976137	0.0870353	chr16	62871800	62871801	+	-2.64762	2.63219e-184	2.95858e-181
Ccdc73	cs_79204	0.00976624	0.0870576	chr2	104887774	104887775	+	-0.651724	0.0224091	0.0400336
St3gal3	cs_98132	0.0097744	0.0871093	chr4	118133802	118133803	-	-0.863913	3.16765e-26	5.06825e-25
Rtn3	cs_69731	0.00980191	0.0872909	chr19	7476732	7476733	-	-1.94587	7.56056e-179	6.37356e-176
Hip1r	cs_110459	0.00980987	0.0873393	chr5	123983240	123983241	+	-0.68931	8.77585e-13	6.2795e-12
Zfp961	cs_132845	0.00981849	0.0873571	chr8	71965240	71965241	+	-0.896323	1.4223e-40	4.23489e-39
Rab39	cs_139622	0.00988825	0.087688	chr9	53690038	53690039	-	-1.07302	6.21831e-12	4.07941e-11
Slc20a2	cs_130382	0.00989035	0.087696	chr8	22496834	22496835	+	-2.13225	9.3755e-143	3.61305e-140
Zfp934	cs_37630	0.00990296	0.0877855	chr13	62552662	62552663	-	-2.01796	9.27589e-43	2.98599e-41
Zcchc2	cs_5147	0.00992242	0.0878744	chr1	105992546	105992547	+	-0.631529	8.84108e-17	8.4215e-16
Reep3	cs_12808	0.0100401	0.088448	chr10	67095124	67095125	-	-1.01976	6.03016e-29	1.09764e-27
Cxxc5	cs_66094	0.0101377	0.0890386	chr18	35832970	35832971	+	-0.960052	9.93189e-50	4.14741e-48
Mrc2	cs_26224	0.0101786	0.0892296	chr11	105319806	105319807	+	0.98301	0.00106261	0.00249262
Tln2	cs_141064	0.0102008	0.0893741	chr9	67328040	67328041	-	-0.719595	5.28837e-28	9.16832e-27
Tln2	cs_141071	0.0102008	0.0893741	chr9	67555222	67555223	-	-0.719595	5.28837e-28	9.16832e-27
Immp2l	cs_29995	0.0102557	0.0896486	chr12	41030256	41030257	+	-1.22425	1.03725e-09	5.4565e-09
Dscr3	cs_57427	0.0103045	0.0898725	chr16	94512606	94512607	-	-0.778781	7.80526e-29	1.41502e-27
Stmn2	cs_85440	0.0103302	0.0900115	chr3	8526454	8526455	+	-1.12374	2.32809e-44	7.96987e-43
Btrc	cs_72303	0.0103651	0.0901863	chr19	45370076	45370077	+	-1.01836	6.09949e-36	1.47702e-34
Grik3	cs_98801	0.0105061	0.0909756	chr4	125510122	125510123	+	-0.864297	8.50402e-41	2.55461e-39
Ing4	cs_119085	0.0106035	0.0915461	chr6	125040750	125040751	+	-0.870045	5.44232e-27	9.02903e-26
St7	cs_113370	0.010764	0.0926008	chr6	17717400	17717401	+	-1.29321	6.83733e-09	3.2921e-08
Tbcel	cs_138756	0.0108023	0.0928047	chr9	42468924	42468925	-	-0.63422	4.39339e-18	4.55481e-17
1110051M20Rik	cs_78512	0.0108246	0.0929526	chr2	91418844	91418845	-	-1.2893	7.71171e-27	1.27314e-25
Map2k3os	cs_20811	0.0108696	0.0932079	chr11	60930112	60930113	-	-1.28832	7.83065e-13	5.62705e-12
Sfxn1	cs_36914	0.0109134	0.093453	chr13	54072562	54072563	+	-1.83973	2.73824e-128	7.69446e-126
Sfxn1	cs_36916	0.0109134	0.093453	chr13	54083410	54083411	+	-1.83973	2.73824e-128	7.69446e-126
Chchd3	cs_113982	0.0111327	0.0947038	chr6	33054000	33054001	-	-0.586389	5.77513e-19	6.30728e-18
Slc44a1	cs_95120	0.0111661	0.0948564	chr4	53451392	53451393	+	-0.935328	4.97409e-44	1.69421e-42
Dennd1a	cs_76054	0.0112138	0.0951168	chr2	38279425	38279426	-	-1.71934	6.13267e-71	4.86573e-69
Gskip	cs_33640	0.0113543	0.0958549	chr12	105692750	105692751	+	-0.912007	2.51114e-13	1.87232e-12
Fbxo10	cs_94696	0.0113686	0.0958889	chr4	45083962	45083963	-	-1.90026	1.15419e-61	6.5137e-60
Mpzl1	cs_8010	0.0115172	0.0965979	chr1	165629154	165629155	-	-1.67847	6.95401e-80	6.74789e-78
Gphn	cs_31818	0.0117729	0.0981153	chr12	78235848	78235849	+	-0.639189	1.3521e-12	9.44437e-12
Ldlrad3	cs_78918	0.0118356	0.0983703	chr2	102110204	102110205	-	-1.11123	4.67733e-54	2.19055e-52
Alcam	cs_55942	0.0119048	0.0984443	chr16	52436730	52436731	-	-0.74743	0.0159519	0.0295144
Fam169a	cs_39536	0.011959	0.0987189	chr13	97087530	97087531	+	-0.853148	5.42958e-27	9.01898e-26
Tbc1d9b	cs_19598	0.0119875	0.0988286	chr11	50143552	50143553	+	-1.08642	3.68132e-35	8.62042e-34
Wls	cs_92546	0.0120248	0.0990519	chr3	159846220	159846221	+	-1.71009	2.46795e-64	1.49945e-62
Zfp444	cs_120749	0.0121405	0.0997009	chr7	6183548	6183549	+	-1.71301	1.55967e-69	1.15587e-67
Nedd4	cs_141468	0.0121815	0.0998341	chr9	72665906	72665907	+	-1.6048	1.99659e-68	1.4026e-66
a) Shown are siSrrt-stimulated iCS events (≥1.5 fold upregulation, FDR<0.1) associated with significant changes in gene expression (≥1.5 fold change, FDR<0.1). Downregulated genes are highlited in light blue and upregulated genes, in pink. Note that most genes with upregulated iCSs are downregulated.
