# Supplementary material for: A transcriptome-wide antitermination mechanism sustaining identity of embryonic stem cells
Source: Nat Commun. 2020 Jan 17;11:361. doi: 10.1038/s41467-019-14204-z (PMC6969169; doi:10.1038/s41467-019-14204-z)
Supplement: Supplementary file 10 — Supplementary Data 6 [file 41467_2019_14204_MOESM10_ESM.xlsx]

## Sheet: Supplementary Data 6
Supplementary Data 6. Plasmids generated in this study
ID	Alternative name	Description	Vector	Insert or treatment
pML407	p2Lox-hSRRT	Vector used to prepare transgenic A2lox ESCs expressing human SRRT in a doxycycline-inducible manner	p2Lox (Addgene #34635) cut with SalI and BsrGI	Open reading frame of human SRRT amplified from pCR-bluntII-topo-hSRRT (Horizon Discovery) using MLO1276/MLO1277 primers (Supplementary Data 7) and cut with SalI and BsrGI
pML171	pEGFP-N3-2xSV40	Cloning vector for minigene experiments	pEGFP-N3 (Clontech) cut with AseI and NheI	SV40 promoter amplified from pEGFP-N3 using MLO938/MLO939 primers (Supplementary Data 7) and cut with AseI and NheI
pML408	pEGFP-N3-2xSV40-Ammecr1-mini	Ammecr1 minigene (Wild type)	Two-step cloning: (1) pML171 was cut with NheI and XhoI and ligated with insert 1; (2) the resultant intermediate was then cut with SalI and BsrGI and ligated with insert 2	Insert 1: fragment containing the 5'ss of the first Ammecr1 intron amplified from mouse genomic DNA using MLO1129/MLO1130 (Supplementary Data 7) and cut with NheI and XhoI; insert 2: fragment containing Srrt-regulated Ammecr1 iCS amplified from mouse genomic DNA using MLO1131/MLO1132 (Supplementary Data 7) and cut with SalI and BsrGI
pML409	pEGFP-N3-2xSV40-Ammecr1-mini-dPAS	Ammecr1 minigene lacking intronic PAS (DPAS)	pML408	Mutagenized using a modified QuikChange protocol with MLO1178/MLO1179 primers (Supplementary Data 7)
pML410	pEGFP-N3-2xSV40-Ammecr1-mini-d5'ss	Ammecr1 minigene lacking 5'ss (Mut-5'ss)	pML408	Mutagenized using a modified QuikChange protocol with MLO1176/MLO1177 primers (Supplementary Data 7)
pML411	pEGFP-N3-2xSV40-Ammecr1-mini-dallU1	Ammecr1 minigene lacking 5'ss and other strong U1-interacting motifs (Mut-4motifs)	pML410	Two rounds of mutagenesis using a modified QuikChange protocol: (1) with MLO1233/MLO1234 primers; and (2) with MLO1236/MLO1237 primers (Supplementary Data 7)
pML412	p2Lox-spCas9	Vector used to prepare transgenic A2lox ESCs expressing spCas9 in a doxycycline-inducible manner	p2Lox cut with EcoRV and BamHI	Fragment containing spCas9 open reading frame was excised from pEM1343 (kindly provided by S. Mockenhaupt) using the following three-step procedure: (1) AgeI treatment (2) filling in the AgeI-generated ends with Klenow fragment and dNTPs, and (3) BamHI treatment
pML475	pGEM-TEasy-mU1	Plasmid used to generate a mouse U1 snRNA-specific Northern blot probe	pGEM-T Easy (Promega)	U1s nRNA sequence was amplified from ESC cDNA using MLO1399/MLO1400 primers (Supplementary Data 7), cloned into the pGEM-T Easy plasmid (Promega) and verified by Sanger sequencing
