# Supplementary material for: A transcriptome-wide antitermination mechanism sustaining identity of embryonic stem cells
Source: Nat Commun. 2020 Jan 17;11:361. doi: 10.1038/s41467-019-14204-z (PMC6969169; doi:10.1038/s41467-019-14204-z)
Supplement: Supplementary file 11 — Supplementary Data 7 [file 41467_2019_14204_MOESM11_ESM.xlsx]

## Sheet: Supplementary Data 7
Supplementary Data 7. DNA oligonucleotides used in this study
ID	Name	Sequence, 5' to 3'
DNA cloning and mutagenesis
MLO1276	hSRRT_SalI_F	ACCGTCGACCCCTCAGACCGTGCCATG
MLO1277	hSRRT_BsrGI_R	AAGTGTACATGATACAGGACTGAGGAACGG
MLO938	SV40_AseI_F	TCGATTAATGAAGAGTCCTGAGGCGGAAA
MLO939	SV40_NheI_R	AGAGCTAGCCTCATCCTGTCTCTTGATCGA
MLO1129	Ammecr1_5'ss_NheI_F	ACAGCTAGCATCTCGCTGTCTCCACCTCT
MLO1130	Ammecr1_5'ss_XhoI_F	AGTCTCGAGCAACTCTGAGCCCCATCCC
MLO1131	Ammecr1_PAS_SalI_F	CACGTCGACAAGAACGAACTACTACTGCTGGA
MLO1132	Ammecr1_PAS_BsrGI_R	CACTGTACAACTTTCCAAACGCCCCTCA
MLO1178	Ammecr1_pas_mut_F	GTAGTCTGACGCTACTAAGTGTCCTGGAAATTGTGC
MLO1179	Ammecr1_pas_mut_R	GCACAATTTCCAGGACACTTAGTAGCGTCAGACTAC
MLO1176	Ammecr1_5ss_mut_F	CACCAACGAGCCCTAGATATCACCGCGCTCCCCGTCG
MLO1177	Ammecr1_5ss_mut_R	CGACGGGGAGCGCGGTGATATCTAGGGCTCGTTGGTG
MLO1233	Ammecr1_U1_mut1_F	CGGCTCCCGGAAGATGGAGGCGACAGCGGAGATGTGCTG
MLO1234	Ammecr1_U1_mut1_R	CAGCACATCTCCGCTGTCGCCTCCATCTTCCGGGAGCCG
MLO1236	Ammecr1_U1_mut2_F	CTGCTGGATAATTATAGAAGGCTGACGCTACTAAAATATTAAATTAATATGAAAAGTGG
MLO1237	Ammecr1_U1_mut2_R	CCACTTTTCATATTAATTTAATATTTTAGTAGCGTCAGCCTTCTATAATTATCCAGCAG
RT-qPCR analyses of gene expression
MLO461	Cnot4_F	CGCCACCCCAACCCTATACCA
MLO462	Cnot4_R	GCCGAATGCTGCTTGCCAGT
MLO145	Oct4_F	TGTTCAGCCAGACCACCATC
MLO146	Oct4_R	AGTTCGCTTTCTCTTCCGGG
MLO147	Nanog_F	GCATCGAATTCTGGGAACGC
MLO148	Nanog_R	CCTTGTCAGCCTCAGGACTT
MLO1523	Sox2_F	CATGTCCTACTCGCAGCAGG
MLO1524	Sox2_R	TGCTGATCATGTCCCGGAG
MLO2529	Rex1_F	TGCACACAGAAGAAAGCAGGA
MLO2530	Rex1_R	GCCTATGACTCACTTCCAGGG
MLO2715	Nr0b1_F	CGGTCCAGGCCATCAAGAG
MLO2716	Nr0b1_R	CCGGATGTGCTCAGTAAGGA
MLO2717	Zic2_F	GCCCTTCCCCTGTCCTTTC
MLO2718	Zic2_R	TTCTTCCTGTCGCTGCTGTT
MLO2527	Otx2_F	GGGAAGAGGTGGCACTGAAA
MLO2528	Otx2_R	TGACCTCCATTCTGCTGCTG
MLO2721	Etv4_F	GAAGCCACCACTCCCCTAC
MLO2722	Etv4_R	AGGCTCTGCTGCTGTTCTG
MLO2723	Runx1_F	CCTCTTCCTCTGTCCACCCA
MLO2724	Runx1_R	ATGGACGGCAGAGTAGGGAA
MLO1607	Acvr1b_F	ACGCTCCAGGATCTCGTCTA
MLO1608	Acvr1b_R	TTTTCACAGCCACGTCACCA
MLO1584	Alpl_F	ATCGGGACTGGTACTCGGAT
MLO1585	Alpl_R	TGGCCTTCTCATCCAGTTCG
MLO1533	Krt8_F1	TGAACCAGAGCCTGTTGAGC
MLO1534	Krt8_R1	TGTCCATGTTGCTCCTCGAC
MLO2683	Col4a1_F	TAGAAGCGCCCCATTCATCG
MLO2684	Col4a1_R	ATGTTGTGACGGTGGCAGAG
MLO2727	Des_F	TAAGAACAACGATGCGCTGC
MLO2728	Des_R	CGCGCAATGTTGTCCTGATAG
MLO2729	Ctgf_F	CAGACTGGAGAAGCAGAGCC
MLO2730	Ctgf_R	CCGCAGAACTTAGCCCTGTA
MLO2737	Flnc_F	TGAGCACATCCCAGACAGC
MLO2738	Flnc_R	GCTCCTGAGGGTGTGTGTAC
MLO1513	Cbln1_F	GAACGCAGCACTTTCATCGC
MLO1514	Cbln1_R	TGTCACGTCTTGGTCACCG
MLO1515	Shank1_F	AGCTCAGCAGACCATCAGTG
MLO1516	Shank1_R	GGAGCGGTGGTGAGGATC
MLO1517	Calb2_F	CAGATCCTGCCGACCGAAG
MLO1518	Calb2_R	TGTCTGTGTCATACTTCCGCC
MLO1340	Scn3b_F	TTGAGTTCGAAGCACACCGG
MLO1341	Scn3b_R	CATCATGATTTCCGAGACCACG
MLO1812	Rims1_F	ACGGAAAACTCTCGATCCCTT
MLO1813	Rims1_R	TGAGCCACACCCATAAAGCA
MLO1597	Pecam1_F	ACCTCCAAGCAAAGCAGTGA
MLO1598	Pecam1_R	CAACTCCCCTTGGTCCAGAC
MLO1709	Exosc3_F	TGAGCCAGCGTCTTTGTCTT
MLO1710	Exosc3_R	TGCCCAATCACACCCATCC
MLO1450	Exosc10_F	AGGCTGGAACTGTGGGAAAG
MLO1451	Exosc10_R	AGGTGCTTCTTTTGCTTTCGAT
MLO1452	Dis3_F	CAAGGAACATTCAGAGCTAGCAG
MLO1453	Dis3_R	CAGTAGCTCCACGGCCAC
MLO876	mSnrnp70_F	CGACAGCAGGAAGTGGAGAC
MLO877	mSnrnp70_R	GAGCATTGGGATCATTGTGAGG
MLO2657	mSnrpa_F	GGAAGCCCAAGAGTCAGGAG
MLO2658	mSnrpa_R	GGCATGTAGGGAGGCTGTC
MLO1725	Klf3_ua_F	TTCTTTCGCCTACCCTGCAG
MLO1726	Klf3_ua_R	GGATCTGCCCGAAGTTTGCT
MLO1727	Tcea1_ua_F	ACGACGGCCTTGAGAATTGT
MLO1728	Tcea1_ua_R	CCACGGCCTTCTATCATGCT
MLO1399	U1_F1	GGTTTTCCCAGGGCGAGG
MLO1400	U1_R1	GTCGAGTTTCCCGCATTTGG
MLO1401	U1_R3	GAAGGGCCTGGGACTAGTTT
MLO1403	U1_F2	GAGGCTCACCCATTGCACTT
MLO1404	U1_R2	GCTCCCCCACTACCACAAAT
MLO1402	U1_R4	CCTGGTGGCCTTCAAGAAGT
RT-qPCR analyses of Srrt targets
MLO979	Ammecr1_up_F	TCTCCATGTGCAAGGTACGC
MLO980	Ammecr1_up_R	ACTTCCAGGAGTTTTGCCCC
MLO981	Ammecr1_down_F	TGCCCTTAAAGACAGCCGTT
MLO982	Ammecr1_down_R	GTGGCGGTGCGTTTTGATC
MLO1543	Cdyl2_up_F	GGCCACCCAAACTCATCCAT
MLO1544	Cdyl2_up_R	GTCACCCAAGCAATGTCAGC
MLO1547	Cdyl2_down_F	GGCTCTGAGAAGGACGAGTC
MLO1548	Cdyl2_down_R	GTCTCCAGCTTCCTCTTCACA
MLO2197	Dcaf6_up_F	GGTTAGATGTCGCCCGAGAG
MLO2198	Dcaf6_up_R	GGGCTCCGCGATCTCTTTTA
MLO2201	Dcaf6_down_F	GGAATTATGCAGGCCGAGGA
MLO2202	Dcaf6_down_R	GCTTAACTGGAGGCTGTCGT
3'RACE
MLO906	3'RACE_RT	CCAGTGAGCAGAGTGACGAGGACTCGAGCTCAAGCTTTTTTTTTTTTTTTTT
MLO907	3'RACE_Q0	CCAGTGAGCAGAGTGACG
MLO908	3'RACE_QI	GAGGACTCGAGCTCAAGC
MLO917	Ammecr1_RACE_GS1	ACAAAGGAAGGCAGAATGGG
MLO918	Ammecr1_RACE_GS2	CATCAACCCCATCCCTTCTG
MLO2659	Cdyl2_RACE_GS1	TGGAGTGACAGAGATGAGGG
MLO2660	Cdyl2_RACE_GS2	GCTCTGTTTGTTGATGCTTCC
MLO2661	Dcaf6_RACE_GS1	CTGACCCTGTCCCCTTTTCT
MLO2662	Dcaf6_RACE_GS2	TGACTGTGCAAACATCATTTACA
RT-qPCR analyses of minigene expression
MLO1147	Ammecr1_mini_F1	CGATCAAGAGACAGGATGAGGC
MLO1148	Ammecr1_mini_R1	GGGCTGCTGGTATCCGTAC
MLO1151	Ammecr1_mini_F2	TGCCTTTAATTTTGTCGGACTCC
MLO1152	Ammecr1_mini_R2	GGGAGGTGTGGGAGGTTTT
RT-qPCR analyses of RAP-RNA samples
MLO626	45S_F	GTTGCATACCCTTCCCGTCT
MLO627	45S_R	CTCACGGGCTTCTCAGACAC
MLO1757	U1_F0	TTTAGCTATTGTCCTTTGCGGTC
MLO1758	U1_R0	TAGAAGGGCCTGGGACTAGTT
MLO2219	Ammecr1_U1-1_F	TGACTACTGGCATCCACAAGAA
MLO2220	Ammecr1_U1-1_R	GCAGAAGGGATGGGGTTGAT
MLO2223	Ammecr1_U1-2_F	GCGTACCTTGCACATGGAGA
MLO2224	Ammecr1_U1-2_R	ATCGAGAGCTAAGTTCCATCACT
MLO2229	Ncbp2_U1-1_F	GGGCTTGTCTTGCTTGGGAA
MLO2230	Ncbp2_U1-1_R	AACCCGCTCTAGTGTCTGGT
5'-biotinylated probes for RAP-RNA (IDT modification code: 5Biosg)
MLO1944	5'bio_U1_R1	CAGGGGAGAGCGCGAACGCAGTCCCCCACTACCACAAATTATGCAGTCGA
MLO1945	5'bio_U1_R2	GTTTCCCGCATTTGGGGAAATCGCAGGGGTCAGCACACCCCAAAGTGCAA
MLO1946	5'bio_U1_R3	TGGGTGAGCCTCGCCCTGGGAAAACCACCTTCATGATCATGGTATCTCCC
PCR genotyping
MLO1302	Ammecr1_genotype_F	CAGAATGGGAAAAGGGACGA
MLO1303	Ammecr1_genotype_R	AACTTTCCAAACGCCCCTCA
