# Supplementary material for: A transcriptome-wide antitermination mechanism sustaining identity of embryonic stem cells
Source: Nat Commun. 2020 Jan 17;11:361. doi: 10.1038/s41467-019-14204-z (PMC6969169; doi:10.1038/s41467-019-14204-z)
Supplement: Supplementary file 12 — Source Data [file 41467_2019_14204_MOESM12_ESM.xlsx]

## Sheet: Figure 1b
Figure 1b
	anti-Srrt (ab192999 )
	anti-Erk1/2 (Cat# 9102)

## Sheet: Figure 1b quant
Figure 1b, quantification		Non-normalized	ESC-normalized
	ESCs	25.4369	0.991274
		27.3138	1.06441
		24.2318	0.944311
	NSCs	8.65432	0.337258
		7.06799	0.275439
		6.35939	0.247824
	Neurons	4.40497	0.171661
		4.48152	0.174644
		3.69347	0.143934

## Sheet: Figure 1c
Figure 1c
	anti-Srrt (ab192999 )
	anti-Erk1/2 (Cat# 9102)

## Sheet: Figure 1c quant
Figure 1c, quantification		Non-normalized	siCtrl-normalized
	siCtrl	65.4987	0.987121
		22.7641	1.01288
	siSrrt	67.2079	0.343074
		22.0233	0.331909

## Sheet: Figure 1e
Figure 1e		Number of colonies
	siCtrl	255
		206
		227
	siSrrt	233
		206
		205

## Sheet: Figure 1f
Figure 1f		% differentiated colonies
	siCtrl	29.4118
		31.068
		28.1938
	siSrrt	75.1073
		76.2136
		70.7317

## Sheet: Figure 1g
Figure 1g			Non-normalized	siCtrl-normalized
	Pou5f1	siCtrl	12.67	1.0326
			12.15	0.99022
			11.99	0.97718
		siSrrt	12.24	0.997555
			12.41	1.01141
			12.85	1.04727
	Sox2	siCtrl	0.6477	0.91127
			0.6705	0.943348
			0.8141	1.14538
		siSrrt	0.7544	1.06139
			0.8606	1.21081
			0.8255	1.16142
	Nanog	siCtrl	8.187	0.886647
			10.43	1.12956
			9.084	0.983791
		siSrrt	8.476	0.917945
			10.22	1.10682
			9.804	1.06177
	Zfp42	siCtrl	8.654	0.967792
			9.275	1.03724
			8.897	0.994968
		siSrrt	9.105	1.01823
			9.105	1.01823
			7.243	0.809998
	Nr0b1	siCtrl	2.462	1.02045
			2.297	0.952059
			2.479	1.02749
		siSrrt	1.701	0.705029
			1.811	0.750622
			1.701	0.705029
	Pecam1	siCtrl	0.9287	0.923896
			1.112	1.10625
			0.9749	0.969857
		siSrrt	0.5837	0.58068
			0.5224	0.519698
			0.5757	0.572722
	Zic2	siCtrl	0.8706	1.04393
			0.7846	0.940805
			0.8467	1.01527
		siSrrt	0.5535	0.663696
			0.4852	0.581798
			0.4954	0.594029
	Etv4	siCtrl	0.1224	1.02028
			0.1241	1.03445
			0.1134	0.945263
		siSrrt	0.2376	1.98055
			0.2426	2.02223
			0.2327	1.93971
	Otx2	siCtrl	0.5105	1.02325
			0.4897	0.981559
			0.4965	0.995189
		siSrrt	0.8048	1.61315
			0.8217	1.64702
			0.816	1.6356
	Runx1	siCtrl	0.02616	1.00796
			0.02746	1.05805
			0.02424	0.933984
		siSrrt	0.04904	1.88955
			0.0421	1.62214
			0.04904	1.88955
	Acvr1b	siCtrl	0.2859	0.922853
			0.3329	1.07456
			0.3106	1.00258
		siSrrt	0.1202	0.387992
			0.14	0.451904
			0.139	0.448677
	Alpl	siCtrl	2.757	1.0115
			2.682	0.983979
			2.738	1.00452
		siSrrt	1.26	0.462272
			1.136	0.416779
			1.225	0.449431
	Ammecr1	siCtrl	0.4214	0.875
			0.5188	1.07724
			0.5046	1.04776
		siSrrt	0.1199	0.248962
			0.1303	0.285453
			0.1259	0.275814
	Cdyl2	siCtrl	0.4676	1.12458
			0.4303	1.03487
			0.3495	0.840548
		siSrrt	0.2181	0.524531
			0.1993	0.479317
			0.2371	0.570226
	Dcaf6	siCtrl	0.4943	1.08288
			0.4043	0.885716
			0.4708	1.0314
		siSrrt	0.1627	0.356433
			0.1719	0.376588
			0.1792	0.392581

## Sheet: Figure 2d
Figure 2d			Non-normalized	siCtrl-normalized
	Ammecr1 Up	siCtrl	0.01287	0.892717
			0.0164	1.13757
			0.01398	0.969711
		siSrrt	0.03992	2.76902
			0.03883	2.69341
			0.05053	3.50497
	Ammecr1 Down	siCtrl	0.2872	1.03433
			0.2852	1.02713
			0.2606	0.938535
		siSrrt	0.06714	0.241801
			0.07606	0.273926
			0.06576	0.236831
	Cdyl2 Up	siCtrl	0.01376	1.04085
			0.01125	0.850983
			0.01465	1.10817
		siSrrt	0.03026	2.28896
			0.02652	2.00605
			0.02784	2.1059
	Cdyl2 Down	siCtrl	0.5851	1.08425
			0.5651	1.04719
			0.4687	0.868553
		siSrrt	0.2506	0.464389
			0.2506	0.464389
			0.2742	0.508123
	Dcaf6 Up	siCtrl	0.01157	1.06277
			0.01095	1.00582
			0.01014	0.931415
		siSrrt	0.03865	3.55021
			0.03365	3.09094
			0.03733	3.42897
	Dcaf6 Down	siCtrl	0.4166	0.995619
			0.386	0.922489
			0.4527	1.08189
		siSrrt	0.2171	0.51884
			0.2097	0.501155
			0.2097	0.501155

## Sheet: Figure 3b
Figure 3b
	PCR genotyping results

## Sheet: Figure 3c
Figure 3c			Non-normalized	Normalized to WT siCtrl
	WT	siCtrl	0.7104	1.00462
			0.7104	1.00462
			0.7006	0.990761
		siSrrt	0.2793	0.394975
			0.2736	0.386914
			0.2994	0.4234
	deltaPAS	siCtrl	0.5946	0.84086
			0.7792	1.10191
			0.5743	0.812152
		siSrrt	0.1948	0.275478
			0.1934	0.273499
			0.1989	0.281277

[truncated: 29 more sheets: Figure 3d, Figure 3e, Figure 4d, Figure 4e, Figure 4f, Figure 5e, Figure 6a, Figure 6c, Suppl.Figure 1a, Suppl.Figure 1b, Suppl.Figure 2c, Suppl.Figure 5c, Suppl.Figure 6a, Suppl.Figure 6b, Suppl.Figure 6c, Suppl.Figure 6d, Suppl.Figure 6e, Suppl.Figure 7e, Suppl.Figure 7f, Suppl.Figure 8d …]
